# Supplementary material for: Overexpression of Human Estrogen Biosynthetic Enzyme Hydroxysteroid (17beta) Dehydrogenase Type 1 Induces Adenomyosis-like Phenotype in Transgenic Mice
Source: Int J Mol Sci. 2022 Apr 27;23(9):4815. doi: 10.3390/ijms23094815 (PMC9104619; doi:10.3390/ijms23094815)
Supplement: Supplementary file 1 [file ijms-23-04815-s001.zip]

Archive with 8 entries (5 files):
- Supplementary data/
- Supplementary data/HSD17B1_TGvsWT_seq_GEO_KR.xlsx
- Supplementary data/Supplemental Table S1.xlsx
- __MACOSX/
- __MACOSX/._Supplementary data
- __MACOSX/Supplementary data/
- __MACOSX/Supplementary data/._HSD17B1_TGvsWT_seq_GEO_KR.xlsx
- __MACOSX/Supplementary data/._Supplemental_Table_S1_.xlsx
