# Supplementary material for: Overexpression of Human Estrogen Biosynthetic Enzyme Hydroxysteroid (17beta) Dehydrogenase Type 1 Induces Adenomyosis-like Phenotype in Transgenic Mice
Source: Int J Mol Sci. 2022 Apr 27;23(9):4815. doi: 10.3390/ijms23094815 (PMC9104619; doi:10.3390/ijms23094815)
Supplement: Supplementary file 1 [file ijms-23-04815-s001.zip › Supplementary data/HSD17B1_TGvsWT_seq_GEO_KR.xlsx]

## Sheet: METADATA TEMPLATE 
# High-throughput sequencing metadata template. (Version: April 28, 2020)
# All fields in this template must be completed.
# See METADATA EXAMPLES in tabs at the foot of this page.
# Field names (in blue on this page) should not be edited. Hover over cells containing field names to view field content guidelines.
# Human data. If there are patient privacy concerns regarding making data fully public through GEO, please submit to NCBI's dbGaP (http://www.ncbi.nlm.nih.gov/gap/) database. dbGaP has controlled access mechanisms and is an appropriate resource for hosting sensitive patient data.
SERIES
# This section describes the overall study. Complete all fields.
title	Overexpression of human estrogen biosynthetic enzyme Hydroxysteroid (17beta) dehydrogenase type 1 induces adenomyosis-like phenotype in transgenic mice
summary	We report uterine mRNA transcriptome sequencing of mice over-expressing human estrogen biosynthetic enzyme HSD17B1 (HSD17B1TG mice) present with adenomyosis phenotype
overall design	Total RNA was extracted and mRNA sequenced from the uterus of 5 HSD17B1TG mice at the age of 4 months and compared to 5 wild-type controls
contributor	Taija, Heinosalo
contributor	Kalle,T,Rytkönen
contributor	Michael, Gabriel
contributor	Matti, Poutanen
supplementary file	TGvsWT_deg_all.xlsx
	TGvsWT.all_Goenrich.xlsx
	TGvsWT.all_KEGGenrich.xlsx
SAMPLES
# Thoroughly describe each of the biological Samples under investigation. Tissue/cell type/cell line information is required.
# Include all biological and experimental variables in characteristics columns (for example, characteristics: tissue, characteristics: cell type, characteristics: treatment, characteristics: genotype, characteristics: disease state or any clinical variables, etc...)
# -> -> KEEP SCROLLING TO THE RIGHT FOR IMPORTANT FIELDS; RAW AND PROCESSED FILES MUST BE LISTED IN THIS SECTION -> ->
Sample name	title	source name	organism	characteristics: strain	characteristics: tissue	characteristics: age	characteristics: genotype	molecule	description	processed data file	raw file	raw file
Sample 1	TG_673_10	Uterus	Mus musculus	HSD17B1TG	uterus	4 months	transgenic	Total RNA		HSD17B1_TGvsWT_deg_FPKMcut1.xlsx	TG_673_10_1.fq.gz	TG_673_10_2.fq.gz
Sample 2	WT_674_11	Uterus	Mus musculus	WT	uterus	4 months	wild type	Total RNA		HSD17B1_TGvsWT_deg_FPKMcut1.xlsx	WT_674_11_1.fq.gz	WT_674_11_2.fq.gz
Sample 3	TG_678_88	Uterus	Mus musculus	HSD17B1TG	uterus	4 months	transgenic	Total RNA		HSD17B1_TGvsWT_deg_FPKMcut1.xlsx	TG_678_88_1.fq.gz	TG_678_88_2.fq.gz
Sample 4	TG_681_1	Uterus	Mus musculus	HSD17B1TG	uterus	4 months	transgenic	Total RNA		HSD17B1_TGvsWT_deg_FPKMcut1.xlsx	TG_681_1_1.fq.gz	TG_681_1_2.fq.gz
Sample 5	WT_687_3	Uterus	Mus musculus	WT	uterus	4 months	wild type	Total RNA		HSD17B1_TGvsWT_deg_FPKMcut1.xlsx	WT_687_3_1.fq.gz	WT_687_3_2.fq.gz
Sample 6	TG_696_1	Uterus	Mus musculus	HSD17B1TG	uterus	4 months	transgenic	Total RNA		HSD17B1_TGvsWT_deg_FPKMcut1.xlsx	TG_696_1_1.fq.gz	TG_696_1_2.fq.gz
Sample 7	WT_697_3	Uterus	Mus musculus	WT	uterus	4 months	wild type	Total RNA		HSD17B1_TGvsWT_deg_FPKMcut1.xlsx	WT_697_3_1.fq.gz	WT_697_3_2.fq.gz
Sample 8	WT_698_10	Uterus	Mus musculus	WT	uterus	4 months	wild type	Total RNA		HSD17B1_TGvsWT_deg_FPKMcut1.xlsx	WT_698_10_1.fq.gz	WT_698_10_2.fq.gz
Sample 9	TG_700_13	Uterus	Mus musculus	HSD17B1TG	uterus	4 months	transgenic	Total RNA		HSD17B1_TGvsWT_deg_FPKMcut1.xlsx	TG_700_13_1.fq.gz	TG_700_13_2.fq.gz
Sample 10	WT_701_30	Uterus	Mus musculus	WT	uterus	4 months	wild type	Total RNA		HSD17B1_TGvsWT_deg_FPKMcut1.xlsx	WT_701_30_1.fq.gz	WT_701_30_2.fq.gz
PROTOCOLS
# Protocols applicable to only a subset of Samples can be included as additional columns of the SAMPLES section above instead.
growth protocol
treatment protocol
extract protocol	Uteri were weighed, snap-frozen in liquid N2 and stored at − 80 ℃, RNA was isolated using Trizol reagent (Thermo Fisher Scientific), further purified with RNeasy columns (Qiagen), and treated with DNase (RNase-free DNase Set, Qiagen; or DNase I, Invitrogen, Thermo Fisher Scientific). The RNA concentrations were measured using Nanodrop ND-1000 spectrophotometer (Thermo Fisher Scientific) and quali…
library construction protocol	RNA libraries were prepared for sequencing using standard Illumina protocols by Novogene
library strategy	RNA-Seq
DATA PROCESSING PIPELINE
# Data processing steps include base-calling, alignment, filtering, peak-calling, generation of normalized abundance measurements etc…
# For each step provide a description, as well as software name, version, parameters, if applicable.
data processing step	Illumina Casava1.8 software used for basecalling.
data processing step	Aligment performed using HISAT2 (2.0.5)
data processing step	Transcript abundance was quantified using FPKM (Fragments Per Kilobase of transcript sequence per Millions base pairs sequenced).
data processing step	Sequencing depth was at least 20 million reads per sample and reads were mapped to mouse genome (Mus_musculus_Ensemble_94) using HISAT2 (2.0.5).
data processing step	Differential expression analysis between two conditions/groups was performed using the DESeq2 R package (2_1.6.3).
genome build	Mus_musculus_Ensemble_94
processed data files format and content	HSD17B1_TGvsWT_deg_FPKMcut1.xlsx contains files with FPKM for every gene and every sample.
# For each file listed in the "processed data file" columns of the SAMPLES section, provide additional information below.
PROCESSED DATA FILES
file name	file type	file checksum
HSD17B1_TGvsWT_deg_FPKMcut1.xlsx	abundance measurement	6c2308452aa338681f9cf07f29501050
HSD17B1_TGvsWT_deg.txt	abundance measurement	f88638a81b6ef20fb207e7481b9282bd
# For each file listed in the "raw file" columns of the SAMPLES section above, provide additional information below.
RAW FILES
file name	file type	file checksum	instrument model	single or paired-end
TG_673_10_1.fq.gz	fastq	667ceea0b5085acfcba2a5e9ec2a310c	Illumina NovaSeq 6000	paired-end
TG_673_10_2.fq.gz	fastq	1288c1ba2e1ad257c30041caa4f97c9a	Illumina NovaSeq 6000	paired-end
TG_678_88_1.fq.gz	fastq	2dc254d7871b2a6bc098b49e80574d23	Illumina NovaSeq 6000	paired-end
TG_678_88_2.fq.gz	fastq	c37f9f467d4ee681a35bc71ddeeaa49d	Illumina NovaSeq 6000	paired-end
TG_681_1_1.fq.gz	fastq	d2fe36583dfdfa0ce1c1987b3e62ae5d	Illumina NovaSeq 6000	paired-end
TG_681_1_2.fq.gz	fastq	4c1fa224f05a782b3b49a3835720235f	Illumina NovaSeq 6000	paired-end
TG_696_1_1.fq.gz	fastq	2bcffe3a62febec791bfb07069727d3c	Illumina NovaSeq 6000	paired-end
TG_696_1_2.fq.gz	fastq	72d03e0f2b86b763b563962ec937dca7	Illumina NovaSeq 6000	paired-end
TG_700_13_1.fq.gz	fastq	23d1eaccec62afb45fce2c5a569e9bbd	Illumina NovaSeq 6000	paired-end
TG_700_13_2.fq.gz	fastq	0153c3b5fa20a629fc695a1486bf2dab	Illumina NovaSeq 6000	paired-end
WT_674_11_1.fq.gz	fastq	c5d92e966ccc1f02deea4ebec81f05b8	Illumina NovaSeq 6000	paired-end
WT_674_11_2.fq.gz	fastq	711844f5cba0541d029ea5f4829cce78	Illumina NovaSeq 6000	paired-end
WT_687_3_1.fq.gz	fastq	4f72be20a57f8e54e4f93b647b31ad5e	Illumina NovaSeq 6000	paired-end
WT_687_3_2.fq.gz	fastq	1939ffa8a7905ff33438188d3dc8f0b7	Illumina NovaSeq 6000	paired-end
WT_697_3_1.fq.gz	fastq	5103485bbf31b04c1a30cb5845561104	Illumina NovaSeq 6000	paired-end
WT_697_3_2.fq.gz	fastq	e610bc6bb5e6ff037a4b568d4231b6de	Illumina NovaSeq 6000	paired-end
WT_698_10_1.fq.gz	fastq	9aa480c7ce4144ddfdd04d65d0192dad	Illumina NovaSeq 6000	paired-end
WT_698_10_2.fq.gz	fastq	32144a3e2fc76f74b570e6b75b74b681	Illumina NovaSeq 6000	paired-end
WT_701_30_1.fq.gz	fastq	9fea9dd9652427f53b99e37972cd58c6	Illumina NovaSeq 6000	paired-end
WT_701_30_2.fq.gz	fastq	be1d0ba2a47ee882f72c51a0cc29f1b3	Illumina NovaSeq 6000	paired-end
# For paired-end experiments, list the 2 (or more) fastq files from the same run. For SOLiD experiments, list the 4 file names (include "file name 3" and "file name 4" columns).
PAIRED-END EXPERIMENTS
file name 1	file name 2
TG_673_10_1.fq.gz	TG_673_10_2.fq.gz
TG_678_88_1.fq.gz	TG_678_88_2.fq.gz
TG_681_1_1.fq.gz	TG_681_1_2.fq.gz
TG_696_1_1.fq.gz	TG_696_1_2.fq.gz
TG_700_13_1.fq.gz	TG_700_13_2.fq.gz
WT_674_11_1.fq.gz	WT_674_11_2.fq.gz
WT_687_3_1.fq.gz	WT_687_3_2.fq.gz
WT_697_3_1.fq.gz	WT_697_3_2.fq.gz
WT_698_10_1.fq.gz	WT_698_10_2.fq.gz
WT_701_30_1.fq.gz	WT_701_30_2.fq.gz
