# Supplementary material for: Overexpression of Human Estrogen Biosynthetic Enzyme Hydroxysteroid (17beta) Dehydrogenase Type 1 Induces Adenomyosis-like Phenotype in Transgenic Mice
Source: Int J Mol Sci. 2022 Apr 27;23(9):4815. doi: 10.3390/ijms23094815 (PMC9104619; doi:10.3390/ijms23094815)
Supplement: Supplementary file 1 [file ijms-23-04815-s001.zip › Supplementary data/Supplemental Table S1.xlsx]

## Sheet: S1A_TGvsWT_UP_q05_fc2_fpkm1
UP_TGvsWT	gene_idUP	TG_673_10	TG_678_88	TG_681_1	TG_696_1	TG_700_13	WT_674_11	WT_687_3	WT_697_3	WT_698_10	WT_701_30	TG	WT	log2FoldChange	pvalue	padj	UP_TGvsWT	gene_chr	gene_start	gene_end	gene_strand	gene_length	gene_biotype	gene_description	tf_family	TG_673_10_count	TG_678_88_count	TG_681_1_count	TG_696_1_count	TG_700_13_count	WT_674_11_count	WT_687_3_count	WT_697_3_count	WT_698_10_count	WT_701_30_count	TG_673_10_fpkm	TG_678_88_fpkm	TG_681_1_fpkm	TG_696_1_fpkm	TG_700_13_fpkm	WT_674_11_fpkm	WT_687_3_fpkm	WT_697_3_fpkm	WT_698_10_fpkm	WT_701_30_fpkm	TG averag fpkm
Lypd8	ENSMUSG00000013643	146.474	1592.79	74.5184	67.5023	283.293	0	0	0	0	0	432.916	0	11.3159	6.42796e-13	4.81255e-10	Lypd8	11	58379043	58390728	+	1284	protein_coding	LY6/PLAUR domain containing 8 [Source:MGI Symbol;Acc:MGI:1917413]	-	148	1502	76	59	239	0	0	0	0	0	6.18354	67.2415	3.14587	2.84968	11.9595	0	0	0	0	0	18.276
Ceacam10	ENSMUSG00000054169	0.989687	76.3523	59.8109	10.297	47.413	0.750343	0	0	0	0	38.9726	0.150069	7.26532	2.93551e-08	4.27757e-06	Ceacam10	7	24777206	24784657	+	1496	protein_coding	carcinoembryonic antigen-related cell adhesion molecule 10 [Source:MGI Symbol;Acc:MGI:1347248]	-	1	72	61	9	40	1	0	0	0	0	0.0358599	2.76652	2.16716	0.373096	1.71794	0.0271876	0	0	0	0	1.41212
Defb14	ENSMUSG00000046354	12.8659	15.9067	2.94152	32.035	55.7103	0	0	0	0	0	23.8919	0	7.13226	8.77278e-09	1.57417e-06	Defb14	8	19194357	19195212	+	204	protein_coding	defensin beta 14 [Source:MGI Symbol;Acc:MGI:2675345]	-	13	15	3	28	47	0	0	0	0	0	3.41864	4.22662	0.781599	8.51211	14.8029	0	0	0	0	0	6.34838
Psca	ENSMUSG00000022598	41.5668	1.06045	8.82455	18.3057	35.5598	0.750343	0	0	0	0	21.0635	0.150069	6.37683	6.02063e-07	4.91428e-05	Psca	15	74714839	74717069	+	860	protein_coding	prostate stem cell antigen [Source:MGI Symbol;Acc:MGI:1919623]	-	42	1	9	16	30	1	0	0	0	0	2.61994	0.0668396	0.556208	1.1538	2.24132	0.0472938	0	0	0	0	1.32762
Gm47754	ENSMUSG00000114784	609.647	1186.64	522.61	894.691	2239.08	6.00274	2.91329	10.2952	49.1297	2.70222	1090.53	14.2086	6.26043	2.14549e-18	6.02665e-15	Gm47754	13	37581077	37589313	+	389	lincRNA	predicted gene, 47754 [Source:MGI Symbol;Acc:MGI:6096900]	-	616	1119	533	782	1889	8	3	9	55	3	84.9516	165.353	72.8233	124.671	312.006	0.836455	0.405954	1.43459	6.84601	0.376543	151.961
Ldoc1	ENSMUSG00000057615	22.7628	82.715	296.113	74.3669	131.571	0	0	1.14391	7.14614	0	121.506	1.65801	6.1956	1.58893e-10	5.07334e-08	Ldoc1	X	61709497	61710955	+	1459	protein_coding	regulator of NFKB signaling [Source:MGI Symbol;Acc:MGI:2685212]	-	23	78	302	65	111	0	0	1	8	0	0.845693	3.07306	11.0013	2.76291	4.88819	0	0	0.0424991	0.265497	0	4.51424
Etnppl	ENSMUSG00000019232	209.814	502.653	225.516	734.516	1700.94	3.75171	2.91329	0	38.4105	9.00741	674.688	10.8166	5.95679	4.36863e-12	2.37129e-09	Etnppl	3	130617448	130637521	+	8262	protein_coding	ethanolamine phosphate phospholyase [Source:MGI Symbol;Acc:MGI:1919010]	-	212	474	230	642	1435	5	3	0	43	10	1.37655	3.29781	1.47957	4.81902	11.1596	0.0246143	0.0191135	0	0.252004	0.0590959	4.4265
Sprr2d	ENSMUSG00000042212	62.3503	33.9344	204.926	461.075	801.28	3.00137	0	1.14391	21.4384	1.80148	312.713	5.47704	5.82884	8.57309e-07	6.44367e-05	Sprr2d	3	92339140	92340873	+	681	protein_coding	small proline-rich protein 2D [Source:MGI Symbol;Acc:MGI:1330347]	-	63	32	209	403	676	4	0	1	24	2	4.96288	2.70107	16.3114	36.7001	63.7794	0.2389	0	0.0910516	1.70643	0.143392	24.891
Tnip3	ENSMUSG00000044162	138.556	264.052	259.834	450.778	920.998	4.50206	3.88439	3.43173	15.1855	10.8089	406.844	7.56252	5.74056	4.89018e-23	5.30878e-19	Tnip3	6	65525313	65634040	+	10916	protein_coding	TNFAIP3 interacting protein 3 [Source:MGI Symbol;Acc:MGI:3041165]	-	140	249	265	394	777	6	4	3	17	12	0.688026	1.3112	1.29025	2.23842	4.57339	0.0223558	0.0192886	0.0170409	0.0754067	0.0536735	2.02026
Rbp2	ENSMUSG00000032454	14.8453	73.171	12.7466	8.00875	29.6332	1.50069	0	0	0.893268	0	27.6809	0.478791	5.70265	3.0018e-07	2.73845e-05	Rbp2	9	98486115	98509781	+	962	protein_coding	retinol binding protein 2, cellular [Source:MGI Symbol;Acc:MGI:97877]	-	15	69	13	7	25	2	0	0	1	0	0.836482	4.12293	0.718226	0.451266	1.66973	0.0845585	0	0	0.0503326	0	1.55973
Muc13	ENSMUSG00000022824	91.0512	239.661	389.261	145.302	501.393	4.50206	0	1.14391	16.0788	4.5037	273.334	5.2457	5.68457	2.66356e-15	3.61446e-12	Muc13	16	33794037	33819934	+	3038	protein_coding	mucin 13, epithelial transmembrane [Source:MGI Symbol;Acc:MGI:103190]	-	92	226	397	127	423	6	0	1	18	5	1.62458	4.27615	6.94537	2.59254	8.94609	0.0803278	0	0.0204102	0.286886	0.0803572	4.87695
Dmbt1	ENSMUSG00000047517	211.793	4427.37	4587.79	1158.98	3385.29	200.342	15.5375	9.15129	40.197	2.70222	2754.24	53.5859	5.68122	2.57688e-07	2.45391e-05	Dmbt1	7	131032053	131121630	+	7057	protein_coding	deleted in malignant brain tumors 1 [Source:MGI Symbol;Acc:MGI:106210]	-	214	4175	4679	1013	2856	267	16	8	45	3	1.6268	34.007	35.2392	8.90222	26.0027	1.53884	0.119345	0.0702918	0.308757	0.020756	21.1556
Serpina11	ENSMUSG00000063232	9.89687	11.6649	17.6491	45.7643	90.0848	0.750343	0.971097	0	1.78654	0	35.012	0.701595	5.59322	4.6681e-08	6.21803e-06	Serpina11	12	103980243	103989957	-	1638	protein_coding	serine (or cysteine) peptidase inhibitor, clade A (alpha-1 antiproteinase, antitrypsin), member 11 [Source:MGI Symbol;Acc:MGI:2685741]	-	10	11	18	40	76	1	1	0	2	0	0.327511	0.386021	0.584052	1.51445	2.98113	0.0248307	0.032136	0	0.0591208	0	1.15863
Trim40	ENSMUSG00000073399	86.1027	130.435	34.3177	126.996	323.594	0	0	0	15.1855	0	140.289	3.03711	5.52403	0.000625371	0.00940308	Trim40	17	36881598	36890123	-	2398	protein_coding	tripartite motif-containing 40 [Source:MGI Symbol;Acc:MGI:2684881]	-	87	123	35	111	273	0	0	0	17	0	1.9463	2.94841	0.775732	2.87067	7.31466	0	0	0	0.343261	0	3.17115
Aoc1	ENSMUSG00000029811	15005.6	88934.5	32265.5	6705.61	37056.8	657.3	105.85	32.0295	2619.95	590.886	35993.6	801.204	5.48931	5.04398e-10	1.42227e-07	Aoc1	6	48872896	48909188	+	3256	protein_coding	amine oxidase, copper-containing 1 [Source:MGI Symbol;Acc:MGI:1923757]	-	15162	83865	32907	5861	31263	876	109	28	2933	656	249.812	1480.57	537.151	111.634	616.917	10.9426	1.76217	0.533222	43.6166	9.83698	599.217
Chil1	ENSMUSG00000064246	95.0099	459.174	2716.98	231.11	1149.77	7.50343	3.88439	0	96.4729	2.70222	930.408	22.1126	5.39359	6.47927e-05	0.00182462	Chil1	1	134182176	134190181	+	2804	protein_coding	chitinase-like 1 [Source:MGI Symbol;Acc:MGI:1340899]	-	96	433	2771	202	970	10	4	0	108	3	1.83668	8.87651	52.5232	4.46768	22.2267	0.145052	0.0750909	0	1.86496	0.0522379	17.9862
Aqp4	ENSMUSG00000024411	232.576	954.404	867.748	1123.51	1265.93	12.0055	15.5375	51.476	26.798	0.900741	888.834	21.3436	5.38957	3.28545e-16	5.94447e-13	Aqp4	18	15389394	15403684	-	5082	protein_coding	aquaporin 4 [Source:MGI Symbol;Acc:MGI:107387]	-	235	900	885	982	1068	16	16	45	30	1	2.4807	10.1798	9.25553	11.9836	13.5026	0.128052	0.165726	0.549051	0.285832	0.00960744	9.48044
Cd177	ENSMUSG00000052212	7.91749	71.0501	153.939	34.3232	91.2701	1.50069	2.91329	4.57564	0	0	71.7001	1.79792	5.37771	1.25559e-09	3.09787e-07	Cd177	7	24743983	24760311	-	2840	protein_coding	CD177 antigen [Source:MGI Symbol;Acc:MGI:1916141]	-	8	67	157	30	77	2	3	4	0	0	0.151117	1.35609	2.93815	0.655107	1.74202	0.0286427	0.0556043	0.0873326	0	0	1.3685
Wfdc18	ENSMUSG00000000983	356.287	530.224	982.467	364.97	2425.18	50.273	10.6821	13.7269	30.3711	15.3126	931.825	24.0731	5.26632	2.63493e-18	6.35663e-15	Wfdc18	11	83709015	83711348	+	1220	protein_coding	WAP four-disulfide core domain 18 [Source:MGI Symbol;Acc:MGI:107506]	-	360	500	1002	319	2046	67	11	12	34	17	15.8301	23.5582	43.6517	16.2159	107.752	2.23366	0.474611	0.609897	1.34941	0.680349	41.4016
Sprr2b	ENSMUSG00000050092	84.1234	168.611	229.438	339.8	832.099	6.00274	1.94219	0	33.9442	0.900741	330.814	8.55797	5.26414	1.56977e-08	2.60175e-06	Sprr2b	3	92316620	92318085	+	784	protein_coding	small proline-rich protein 2B [Source:MGI Symbol;Acc:MGI:1330352]	-	85	159	234	297	702	8	2	0	38	1	5.81625	11.6577	15.8633	23.4936	57.531	0.415027	0.134282	0	2.34688	0.0622768	22.8724
Ntn5	ENSMUSG00000070564	70.2678	354.19	475.545	180.769	388.787	6.75309	10.6821	0	21.4384	0	293.912	7.77471	5.23191	2.45082e-10	7.59235e-08	Ntn5	7	45684022	45694556	+	2216	protein_coding	netrin 5 [Source:MGI Symbol;Acc:MGI:2685330]	-	71	334	485	158	328	9	11	0	24	0	1.71881	8.66381	11.6323	4.42177	9.51009	0.165187	0.261293	0	0.524404	0	7.18935
Il1f9	ENSMUSG00000044103	13.8556	43.4784	63.7329	51.4848	196.764	0	0.971097	0	8.93268	0	73.8632	1.98075	5.20742	4.8584e-07	4.11904e-05	Il1f9	2	24186476	24193568	+	1648	protein_coding	interleukin 1 family, member 9 [Source:MGI Symbol;Acc:MGI:2449929]	-	14	41	65	45	166	0	1	0	10	0	0.455734	1.43008	2.09628	1.69342	6.47189	0	0.031941	0	0.29381	0	2.42948
Serpina1c	ENSMUSG00000079015	498.802	835.634	758.912	1672.68	4925.03	1.50069	9.71097	3.43173	136.67	108.99	1738.21	52.0606	5.06069	9.20836e-06	0.000423584	Serpina1c	12	103894926	103904887	-	1361	protein_coding	serine (or cysteine) peptidase inhibitor, clade A, member 1C [Source:MGI Symbol;Acc:MGI:891969]	-	504	788	774	1462	4155	2	10	3	153	121	19.8661	33.2813	30.2257	66.619	196.152	0.0597688	0.386765	0.136678	5.44324	4.3408	69.2289
Gm33351	ENSMUSG00000111450	23.7525	149.523	73.5379	11.4411	86.5288	2.25103	2.91329	0	5.35961	0	68.9567	2.10478	5.00652	3.75374e-09	7.68879e-07	Gm33351	11	71553408	71574595	-	1718	lincRNA	predicted gene, 33351 [Source:MGI Symbol;Acc:MGI:5592510]	-	24	141	75	10	73	3	3	0	6	0	0.749426	4.71768	2.32023	0.360982	2.73011	0.0710232	0.0919186	0	0.169103	0	2.17569
Tnfrsf8	ENSMUSG00000028602	85.1131	264.052	100.012	180.769	512.061	6.00274	7.76877	8.00737	8.03941	6.30519	228.401	7.2247	4.98711	5.62065e-21	3.05089e-17	Tnfrsf8	4	145267137	145315164	-	3459	protein_coding	tumor necrosis factor receptor superfamily, member 8 [Source:MGI Symbol;Acc:MGI:99908]	-	86	249	102	158	432	8	8	7	9	7	1.33379	4.13791	1.56727	2.8328	8.02442	0.094068	0.121743	0.125482	0.125984	0.0988075	3.57924
Il1a	ENSMUSG00000027399	97.979	299.047	238.263	275.73	519.173	6.00274	17.4797	5.71955	7.14614	9.90815	286.038	9.25127	4.95289	8.62548e-25	1.87276e-20	Il1a	2	129299610	129309972	-	1974	protein_coding	interleukin 1 alpha [Source:MGI Symbol;Acc:MGI:96542]	-	99	282	243	241	438	8	18	5	8	11	2.69047	8.21172	6.54262	7.57145	14.2563	0.164833	0.479988	0.157057	0.196231	0.272075	7.85452
Arg1	ENSMUSG00000019987	12388.9	43538.8	12917.2	12015.4	27357.3	508.732	54.3814	19.4465	3314.02	70.2578	21643.5	793.368	4.76972	4.56111e-05	0.00139498	Arg1	10	24915221	24927484	-	2228	protein_coding	arginase, liver [Source:MGI Symbol;Acc:MGI:88070]	-	12518	41057	13174	10502	23080	678	56	17	3710	78	301.412	1059.26	314.265	292.325	665.581	12.377	1.32306	0.473117	80.6275	1.70931	526.569
Clca1	ENSMUSG00000028255	29885.6	299580	114507	99940	189011	4045.1	2519.02	196.753	20878.3	1164.66	146585	5760.78	4.6693	1.07829e-05	0.000479297	Clca1	3	145003817	145032776	-	3777	protein_coding	chloride channel accessory 1 [Source:MGI Symbol;Acc:MGI:1346342]	-	30197	282503	116784	87352	159459	5391	2594	172	23373	1293	428.901	4299.41	1643.35	1434.28	2712.58	58.053	36.1517	2.82369	299.634	16.7145	2103.7
Apobec2	ENSMUSG00000040694	2246.59	5798.53	3262.14	2855.69	6390.09	117.053	10.6821	2.28782	731.586	9.90815	4110.61	174.304	4.5594	0.000183144	0.0039061	Apobec2	17	48419231	48432930	-	1597	protein_coding	apolipoprotein B mRNA editing enzyme, catalytic polypeptide 2 [Source:MGI Symbol;Acc:MGI:1343178]	-	2270	5468	3327	2496	5391	156	11	2	819	11	76.2538	196.814	110.724	96.9279	216.893	3.97303	0.362571	0.0776533	24.8315	0.336303	139.522
Gm13006	ENSMUSG00000083430	0.989687	6.36269	8.82455	0	13.0386	0	0	0	0.893268	0	5.8431	0.178654	4.52535	0.00311215	0.0298591	Gm13006	4	135891264	135891477	-	214	processed_pseudogene	predicted gene 13006 [Source:MGI Symbol;Acc:MGI:3651355]	-	1	6	9	0	11	0	0	0	1	0	0.250684	1.61165	2.23523	0	3.30263	0	0	0	0.226261	0	1.48004
Akr1c21	ENSMUSG00000021207	14.8453	76.3523	57.8498	10.297	41.4864	6.75309	0	0	1.78654	0	40.1662	1.70792	4.4661	2.78577e-06	0.000164808	Akr1c21	13	4574075	4586541	+	1502	protein_coding	aldo-keto reductase family 1, member C21 [Source:MGI Symbol;Acc:MGI:1924587]	-	15	72	59	9	35	9	0	0	2	0	0.535749	2.75547	2.08773	0.371605	1.4972	0.243711	0	0	0.064474	0	1.44955
St6galnac1	ENSMUSG00000009588	74.2265	479.323	197.082	200.219	404.196	21.0096	7.76877	2.28782	26.798	3.60296	271.009	12.2934	4.44764	6.38575e-12	3.30113e-09	St6galnac1	11	116765025	116775507	-	2392	protein_coding	ST6 (alpha-N-acetyl-neuraminyl-2,3-beta-galactosyl-1,3)-N-acetylgalactosaminide alpha-2,6-sialyltransferase 1 [Source:MGI Symbol;Acc:MGI:1341826]	-	75	452	201	175	341	28	8	2	30	4	1.68206	10.862	4.46609	4.53718	9.15954	0.476101	0.176049	0.0518446	0.607274	0.0816472	6.14137
Cmah	ENSMUSG00000016756	301.854	1142.1	1605.09	437.049	1171.1	60.7778	80.601	18.3026	41.0903	17.1141	931.439	43.5771	4.41528	2.97651e-16	5.87509e-13	Cmah	13	24327404	24477377	+	10660	protein_coding	cytidine monophospho-N-acetylneuraminic acid hydroxylase [Source:MGI Symbol;Acc:MGI:103227]	-	305	1077	1637	382	988	81	83	16	46	19	1.53491	5.80752	8.16177	2.22236	5.95498	0.309051	0.409851	0.0930674	0.208942	0.087024	4.73631
Prss32	ENSMUSG00000048992	16.8247	37.1157	30.3957	40.0437	81.7875	0.750343	0.971097	0	8.03941	0	41.2335	1.95217	4.37433	1.88724e-07	1.93282e-05	Prss32	17	23843855	23859779	+	1836	protein_coding	protease, serine 32 [Source:MGI Symbol;Acc:MGI:1917064]	-	17	35	31	35	69	1	1	0	9	0	0.496726	1.09579	0.897391	1.18224	2.41467	0.0221529	0.0286703	0	0.237353	0	1.21736
BC018473	ENSMUSG00000056032	37.6081	185.579	54.9083	76.6551	212.173	10.5048	3.88439	0	12.5057	0	113.385	5.37899	4.3727	9.06479e-08	1.04689e-05	BC018473	11	116752167	116759373	+	5471	antisense	cDNA sequence BC018473 [Source:MGI Symbol;Acc:MGI:3039625]	-	38	175	56	67	179	14	4	0	14	0	0.372612	1.83867	0.544019	0.759482	2.10217	0.104079	0.0384856	0	0.123904	0	1.12339
Mgat4c	ENSMUSG00000019888	144.494	595.972	322.586	183.057	408.937	12.0055	0.971097	6.86346	26.798	33.3274	331.009	15.9931	4.36543	7.48549e-12	3.77965e-09	Mgat4c	10	101681487	102391469	+	10691	protein_coding	MGAT4 family, member C [Source:MGI Symbol;Acc:MGI:1914819]	-	146	562	329	160	345	16	1	6	30	37	0.732614	3.02169	1.63557	0.928134	2.07339	0.0608701	0.00492365	0.0347991	0.135871	0.168976	1.67828
Uox	ENSMUSG00000028186	1502.34	3825.04	5415.33	2440.38	4602.62	57.7764	45.6415	11.4391	713.721	44.1363	3557.14	174.543	4.34867	2.48761e-07	2.3904e-05	Uox	3	146570426	146632305	+	5007	protein_coding	urate oxidase [Source:MGI Symbol;Acc:MGI:98907]	-	1518	3607	5523	2133	3883	77	47	10	799	49	16.2643	41.4096	58.626	26.4194	49.8276	0.625483	0.494112	0.123839	7.72669	0.477816	38.5094
Bdnf	ENSMUSG00000048482	162.309	455.993	288.269	283.738	568.956	4.50206	2.91329	5.71955	62.5287	10.8089	351.853	17.2945	4.34322	1.60472e-09	3.74641e-07	Bdnf	2	109674700	109727007	+	6217	protein_coding	brain derived neurotrophic factor [Source:MGI Symbol;Acc:MGI:88145]	-	164	430	294	248	480	6	3	5	70	12	1.41515	3.97576	2.51339	2.47389	4.96068	0.039253	0.0254007	0.0498682	0.545182	0.0942417	3.06777
Krt13	ENSMUSG00000044041	48.4946	487.806	551.044	350.097	151.722	18.0082	31.0751	0	30.3711	0	317.833	15.8909	4.31996	0.000349439	0.0061846	Krt13	11	100117327	100121566	-	1821	protein_coding	keratin 13 [Source:MGI Symbol;Acc:MGI:101925]	-	49	460	562	306	128	24	32	0	34	0	1.44353	14.5205	16.4028	10.4213	4.51628	0.536048	0.925007	0	0.904052	0	9.46088
Olfm4	ENSMUSG00000022026	42.5565	83.7755	583.401	741.381	1344.16	7.50343	21.3641	105.24	1.78654	9.90815	559.055	29.1604	4.26564	0.000127594	0.00300144	Olfm4	14	79984081	80023139	+	2962	protein_coding	olfactomedin 4 [Source:MGI Symbol;Acc:MGI:2685142]	-	43	79	595	648	1134	10	22	92	2	11	0.778796	1.53311	10.6764	13.5675	24.5985	0.137315	0.390969	1.92592	0.0326941	0.181322	10.2309
Gm43055	ENSMUSG00000105704	6.92781	22.2694	15.6881	27.4586	29.6332	1.50069	0	0	3.57307	0	20.3954	1.01475	4.24648	7.54414e-07	5.93472e-05	Gm43055	5	86728906	86817106	+	879	lincRNA	predicted gene 43055 [Source:MGI Symbol;Acc:MGI:5663192]	-	7	21	16	24	25	2	0	0	4	0	0.427218	1.37329	0.96744	1.69329	1.82739	0.092543	0	0	0.220341	0	1.25773
9230020A06Rik	ENSMUSG00000072753	179.133	1186.64	430.442	242.551	527.47	42.0192	5.82658	0	83.9672	3.60296	513.248	27.0832	4.24142	0.00015857	0.00352753	9230020A06Rik	11	71512377	71573183	+	3784	lincRNA	RIKEN cDNA 9230020A06 gene [Source:MGI Symbol;Acc:MGI:3588244]	-	181	1119	439	212	445	56	6	0	94	4	2.56607	16.9985	6.16604	3.47451	7.55596	0.601921	0.0834652	0	1.20282	0.0516121	7.35222
Mpz	ENSMUSG00000056569	181.113	284.2	147.076	266.577	430.273	10.5048	23.3063	1.14391	18.7586	16.2133	261.848	13.9854	4.21778	8.55857e-18	1.85824e-14	Mpz	1	171150711	171161130	+	2111	protein_coding	myelin protein zero [Source:MGI Symbol;Acc:MGI:103177]	-	183	268	150	233	363	14	24	1	21	18	4.65054	7.29758	3.77656	6.84505	11.0484	0.269738	0.59845	0.0293729	0.481676	0.41632	6.72362
Gpa33	ENSMUSG00000000544	354.308	1356.31	1760.99	1195.59	2002.02	75.7846	81.5721	0	187.586	14.4119	1333.84	71.871	4.21287	8.76446e-07	6.51692e-05	Gpa33	1	166130238	166166510	+	2742	protein_coding	glycoprotein A33 (transmembrane) [Source:MGI Symbol;Acc:MGI:1891703]	-	358	1279	1796	1045	1689	101	84	0	210	16	7.00416	26.8124	34.8122	23.6351	39.577	1.49815	1.61256	0	3.70831	0.284902	26.3682
Slc34a2	ENSMUSG00000029188	481.977	1316.02	1289.37	845.495	2391.99	96.0439	28.1618	3.43173	200.985	44.1363	1264.97	74.5518	4.08264	1.53821e-08	2.56904e-06	Slc34a2	5	53038081	53071664	+	5013	protein_coding	solute carrier family 34 (sodium phosphate), member 2 [Source:MGI Symbol;Acc:MGI:1342284]	-	487	1241	1315	739	2018	128	29	3	225	49	5.21161	14.2301	13.9419	9.14231	25.8645	1.03852	0.304513	0.0371072	2.17325	0.477244	13.6781
Ltf	ENSMUSG00000032496	55997.5	291711	216158	107279	289042	18289.6	10658.8	536.494	25511.7	2443.71	192038	11488.1	4.06316	8.33163e-08	9.95225e-06	Ltf	9	111019271	111042767	+	3450	protein_coding	lactotransferrin [Source:MGI Symbol;Acc:MGI:96837]	-	56581	275083	220456	93767	243850	24375	10976	469	28560	2713	879.816	4583.29	3396.22	1685.54	4541.34	287.361	167.467	8.42924	400.833	38.3949	3017.24
Nccrp1	ENSMUSG00000047586	8.90718	30.753	54.9083	86.9521	30.8185	1.50069	0	0	9.82594	1.80148	42.4678	2.62562	3.99044	6.1216e-06	0.000313472	Nccrp1	7	28543596	28547254	-	1531	protein_coding	non-specific cytotoxic cell receptor protein 1 homolog (zebrafish) [Source:MGI Symbol;Acc:MGI:2685009]	-	9	29	56	76	26	2	0	0	11	2	0.315361	1.08882	1.94404	3.07856	1.09114	0.0531321	0	0	0.34789	0.0637819	1.50358
Gm8893	ENSMUSG00000090555	197.937	785.793	787.346	605.232	1416.46	1.50069	3.88439	12.583	137.563	88.2726	758.555	48.7608	3.95871	8.91015e-06	0.000412331	Gm8893	12	103817856	103822243	-	1242	unprocessed_pseudogene	predicted gene 8893 [Source:MGI Symbol;Acc:MGI:3779818]	-	200	741	803	529	1195	2	4	11	154	98	8.63871	34.2949	34.3627	26.4146	61.8197	0.0654954	0.169529	0.549169	6.00376	3.85254	33.1061
Grhl3	ENSMUSG00000037188	20.7834	126.193	61.7719	362.682	196.764	6.00274	34.9595	0	7.14614	1.80148	153.639	9.98197	3.94357	1.42319e-05	0.000585234	Grhl3	4	135541888	135573630	-	2789	protein_coding	grainyhead like transcription factor 3 [Source:MGI Symbol;Acc:MGI:2655333]	CP2	21	119	63	317	166	8	36	0	8	2	0.403935	2.45262	1.20056	7.04888	3.8242	0.116666	0.679453	0	0.138888	0.0350126	2.98604
Sec1	ENSMUSG00000040364	46.5153	412.515	617.719	328.359	553.547	41.2689	33.0173	9.15129	39.3038	4.5037	391.731	25.449	3.93928	2.55805e-09	5.57451e-07	Sec1	7	45677686	45694402	-	2470	protein_coding	secretory blood group 1 [Source:MGI Symbol;Acc:MGI:1928893]	-	47	389	630	287	467	55	34	8	44	5	1.0208	9.05284	13.5562	7.206	12.1479	0.905666	0.724581	0.20083	0.862541	0.0988361	8.59674
Gm13030	ENSMUSG00000078518	46.5153	351.009	113.739	157.887	277.366	23.2606	8.73987	0	25.9048	3.60296	189.303	12.3016	3.93041	1.81125e-07	1.86379e-05	Gm13030	4	138870992	138873964	-	655	protein_coding	predicted gene 13030 [Source:MGI Symbol;Acc:MGI:3651765]	-	47	331	116	138	234	31	9	0	29	4	3.84944	29.0482	9.4126	13.0661	22.9538	1.92496	0.72328	0	2.14378	0.298168	15.666
Mrgprb3	ENSMUSG00000070546	21.7731	332.981	262.776	46.9084	183.726	18.7586	1.94219	0	34.8374	0.900741	169.633	11.2878	3.90107	9.00508e-05	0.00232132	Mrgprb3	7	48642803	48643811	-	1009	protein_coding	MAS-related GPR, member B3 [Source:MGI Symbol;Acc:MGI:3033117]	-	22	314	268	41	155	25	2	0	39	1	1.16969	17.8884	14.1168	2.52001	9.87009	1.00775	0.104338	0	1.87153	0.0483895	9.11299
Dbpht2	ENSMUSG00000029878	195.958	305.409	300.035	199.075	494.281	15.0069	13.5954	3.43173	59.8489	8.10667	298.951	19.9979	3.89558	8.08566e-11	2.74306e-08	Dbpht2	12	74296668	74302008	+	5341	lincRNA	DNA binding protein with his-thr domain [Source:MGI Symbol;Acc:MGI:2679513]	-	198	288	306	174	417	20	14	3	67	9	1.98876	3.09958	3.04503	2.02039	5.01642	0.152303	0.137978	0.0348284	0.607402	0.082274	3.03404
Tmc5	ENSMUSG00000030650	62.3503	235.42	165.705	80.0875	323.594	15.7572	6.79768	21.7343	11.6125	3.60296	173.431	11.9009	3.87144	2.94016e-12	1.77324e-09	Tmc5	7	118597297	118675086	+	4470	protein_coding	transmembrane channel-like gene family 5 [Source:MGI Symbol;Acc:MGI:1921674]	-	63	222	169	70	273	21	7	19	13	4	0.75609	2.85481	2.00943	0.97118	3.92406	0.19108	0.082432	0.263561	0.140819	0.0436913	2.10311
Itgam	ENSMUSG00000030786	1411.29	3704.15	2099.26	2099.44	4896.58	114.802	91.2831	42.3247	678.883	54.0444	2842.14	196.268	3.85559	2.15589e-08	3.27334e-06	Itgam	7	128062640	128118491	+	5024	protein_coding	integrin alpha M [Source:MGI Symbol;Acc:MGI:96607]	-	1426	3493	2141	1835	4131	153	94	37	760	60	15.2269	39.9651	22.6496	22.6514	52.8307	1.23864	0.98488	0.456654	7.32467	0.583101	30.6647
Serpina1a	ENSMUSG00000066366	210.803	583.247	555.947	411.878	939.964	6.75309	0.971097	3.43173	126.844	52.243	540.368	38.0486	3.82654	1.87789e-05	0.000724204	Serpina1a	12	103853589	103863562	-	1832	protein_coding	serine (or cysteine) peptidase inhibitor, clade A, member 1A [Source:MGI Symbol;Acc:MGI:891971]	-	213	550	567	360	793	9	1	3	142	58	6.23727	17.2572	16.4494	12.1867	27.8117	0.199811	0.0287329	0.101538	3.75307	1.54577	15.9885
Gm38197	ENSMUSG00000102460	777.894	43.4784	113.739	424.464	1290.82	15.0069	32.0462	37.7491	67.8883	34.2281	530.079	37.3837	3.8265	8.50034e-08	1.00595e-05	Gm38197	3	30225573	30227694	-	2122	TEC	predicted gene, 38197 [Source:MGI Symbol;Acc:MGI:5611425]	-	786	41	116	371	1089	20	33	33	76	38	19.8709	1.11063	2.9054	10.8427	32.9733	0.383343	0.818604	0.96428	1.73417	0.874341	13.5406
Ptprh	ENSMUSG00000035429	167.257	572.642	472.604	393.573	958.929	11.2551	24.2774	5.71955	130.417	11.7096	513.001	36.6758	3.80428	2.77821e-07	2.56683e-05	Ptprh	7	4548612	4604041	-	4187	protein_coding	protein tyrosine phosphatase, receptor type, H [Source:MGI Symbol;Acc:MGI:3026877]	-	169	540	482	344	809	15	25	5	146	13	2.16533	7.4135	6.11839	5.09524	12.4144	0.14571	0.314298	0.074046	1.6884	0.151594	6.64137
Ltbp2	ENSMUSG00000002020	207.834	488.867	1044.24	1060.59	1716.35	99.7956	74.7744	29.7417	59.8489	63.9526	903.576	65.6226	3.78038	6.38272e-14	7.29377e-11	Ltbp2	12	84783212	84876532	-	8184	protein_coding	latent transforming growth factor beta binding protein 2 [Source:MGI Symbol;Acc:MGI:99502]	-	210	461	1065	927	1448	133	77	26	67	71	1.37656	3.23793	6.91635	7.02463	11.368	0.66098	0.495257	0.196989	0.3964	0.42358	5.98469
Serpina1b	ENSMUSG00000071178	190.02	993.64	892.26	548.027	998.045	7.50343	2.91329	25.166	167.041	61.2504	724.398	52.7748	3.77827	2.47546e-06	0.000152691	Serpina1b	12	103728156	103830373	-	2415	protein_coding	serine (or cysteine) preptidase inhibitor, clade A, member 1B [Source:MGI Symbol;Acc:MGI:891970]	-	192	937	910	479	842	10	3	22	187	68	4.26505	22.3026	20.0271	12.3006	22.4014	0.168417	0.0653897	0.564859	3.74929	1.37478	16.2593
Kndc1	ENSMUSG00000066129	169.236	399.789	180.413	152.166	381.675	10.5048	0	1.14391	77.7143	4.5037	256.656	18.7733	3.76955	8.52577e-05	0.00222758	Kndc1	7	139894696	139941537	+	10709	protein_coding	kinase non-catalytic C-lobe domain (KIND) containing 1 [Source:MGI Symbol;Acc:MGI:1923734]	-	171	377	184	133	322	14	0	1	87	5	0.856619	2.0236	0.913191	0.770215	1.93191	0.0531718	0	0.0057901	0.393364	0.0227963	1.29911
AC164088.2	ENSMUSG00000116929	103.917	232.238	120.602	106.402	329.521	9.00411	2.91329	0	53.5961	0	178.536	13.1027	3.7651	0.00288163	0.0281777	AC164088.2	16	97466484	97466948	-	465	TEC	TEC	-	105	219	123	93	278	12	3	0	60	0	12.1137	27.0722	14.0587	12.4034	38.4125	1.04962	0.339605	0	6.24773	0	20.8121
Spaca4	ENSMUSG00000070563	16.8247	150.584	70.5964	49.1966	35.5598	13.5062	0	0	10.7192	0	64.5522	4.84508	3.71078	0.000324202	0.00585614	Spaca4	7	45725107	45725813	-	707	protein_coding	sperm acrosome associated 4 [Source:MGI Symbol;Acc:MGI:1916613]	-	17	142	72	43	30	18	0	0	12	0	1.28994	11.5452	5.4126	3.77188	2.72635	1.03551	0	0	0.821838	0	4.9492
Galnt6	ENSMUSG00000037280	870.924	2046.67	1764.91	1367.21	3292.84	199.591	61.1791	46.9003	346.588	60.3496	1868.51	142.922	3.70712	5.96039e-11	2.15687e-08	Galnt6	15	100691813	100729376	-	3871	protein_coding	polypeptide N-acetylgalactosaminyltransferase 6 [Source:MGI Symbol;Acc:MGI:1891640]	-	880	1930	1800	1195	2778	266	63	41	388	67	12.1955	28.6594	24.714	19.1449	46.1094	2.79487	0.856688	0.656743	4.85325	0.845073	26.1646
Ifit1bl1	ENSMUSG00000079339	22.7628	13.7858	29.4152	58.3494	226.397	8.25377	5.82658	0	12.5057	0	70.1421	5.31722	3.70576	0.000135963	0.00315242	Ifit1bl1	19	34592888	34601968	-	2275	protein_coding	interferon induced protein with tetratricpeptide repeats 1B like 1 [Source:MGI Symbol;Acc:MGI:3650685]	-	23	13	30	51	191	11	6	0	14	0	0.542359	0.328469	0.700862	1.39027	5.39427	0.196659	0.138827	0	0.297969	0	1.67124
Fam83e	ENSMUSG00000054161	460.204	1723.23	953.052	934.735	1802.88	252.866	11.6532	20.5904	161.681	13.5111	1174.82	92.0603	3.6714	1.77261e-06	0.000117338	Fam83e	7	45721212	45729492	+	3843	protein_coding	family with sequence similarity 83, member E [Source:MGI Symbol;Acc:MGI:1921063]	-	465	1625	972	817	1521	337	12	18	181	15	6.49117	24.3061	13.4428	13.1844	25.4296	3.56666	0.164368	0.290427	2.28051	0.190574	16.5708
Utf1	ENSMUSG00000047751	29.6906	78.4732	129.427	57.2053	94.8261	5.2524	0	8.00737	13.399	4.5037	77.9244	6.2325	3.64533	1.45368e-09	3.46839e-07	Utf1	7	139943789	139945112	+	1227	protein_coding	undifferentiated embryonic cell transcription factor 1 [Source:MGI Symbol;Acc:MGI:1276125]	-	30	74	132	50	80	7	0	7	15	5	1.31165	3.46673	5.71771	2.52717	4.18915	0.232036	0	0.353743	0.591931	0.198961	3.44248
Gm36377	ENSMUSG00000113909	17.8144	42.4179	22.5516	78.9434	176.614	3.75171	9.71097	0	8.03941	6.30519	67.6682	5.56145	3.5935	1.48215e-06	0.000101196	Gm36377	13	70651005	70655787	-	757	lincRNA	predicted gene, 36377 [Source:MGI Symbol;Acc:MGI:5595536]	-	18	40	23	69	149	5	10	0	9	7	1.27561	3.03736	1.61482	5.65278	12.6465	0.268644	0.695359	0	0.575666	0.451486	4.84542
Gm14010	ENSMUSG00000079053	71.2574	6.36269	8.82455	41.1878	90.0848	1.50069	4.85548	0	11.6125	0	43.5435	3.59373	3.58981	0.000319013	0.00580588	Gm14010	2	128423654	128424565	+	374	lincRNA	predicted gene 14010 [Source:MGI Symbol;Acc:MGI:3649271]	-	72	6	9	36	76	2	5	0	13	0	10.3276	0.922172	1.27898	5.96953	13.0564	0.217501	0.703726	0	1.68305	0	6.31094
BC016579	ENSMUSG00000033187	27.7112	50.9015	56.8693	19.4498	88.8995	3.00137	1.94219	0	15.1855	0	48.7663	4.02582	3.58026	3.08205e-05	0.00104395	BC016579	16	45626848	45654068	-	2142	protein_coding	cDNA sequence, BC016579 [Source:MGI Symbol;Acc:MGI:2384848]	-	28	48	58	17	75	4	2	0	17	0	0.70126	1.28811	1.43913	0.492197	2.24969	0.0759527	0.0491491	0	0.384285	0	1.23408
Smpd3	ENSMUSG00000031906	774.925	2698.84	2093.38	1359.2	2409.77	135.812	48.5548	29.7417	530.601	57.6474	1867.22	160.471	3.53972	2.32532e-07	2.27421e-05	Smpd3	8	106252548	106337988	-	5232	protein_coding	sphingomyelin phosphodiesterase 3, neutral [Source:MGI Symbol;Acc:MGI:1927578]	-	783	2545	2135	1188	2033	181	50	26	594	64	8.0285	27.961	21.6882	14.0818	24.9661	1.40706	0.503046	0.308135	5.49722	0.597248	19.3451
Apol9b	ENSMUSG00000068246	136.577	217.392	272.581	330.647	824.987	36.7668	27.1907	13.7269	69.6749	7.20593	356.437	30.913	3.52319	4.68683e-09	9.25095e-07	Apol9b	15	77729039	77736382	+	1821	protein_coding	apolipoprotein L 9b [Source:MGI Symbol;Acc:MGI:1919148]	-	138	205	278	289	696	49	28	12	78	8	4.06546	6.47107	8.11386	9.84231	24.5573	1.09443	0.809381	0.408607	2.074	0.214498	10.61
Fam3b	ENSMUSG00000022938	465.153	1518.56	848.138	479.381	1280.15	64.5295	15.5375	3.43173	312.644	6.30519	918.277	80.4895	3.51102	0.000106103	0.00259135	Fam3b	16	97470965	97514816	-	1813	protein_coding	family with sequence similarity 3, member B [Source:MGI Symbol;Acc:MGI:1270150]	-	470	1432	865	419	1080	86	16	3	350	7	13.9072	45.4023	25.3578	14.3326	38.2742	1.92931	0.464545	0.102603	9.34748	0.188514	27.4548
Apol7a	ENSMUSG00000010601	221.69	693.533	548.103	454.21	854.62	32.2647	24.2774	0	184.013	6.30519	554.431	49.3721	3.48823	0.0016292	0.018683	Apol7a	15	77388219	77399110	-	3029	protein_coding	apolipoprotein L 7a [Source:MGI Symbol;Acc:MGI:1923011]	-	224	654	559	397	721	43	25	0	206	7	3.96725	12.4111	9.80856	8.12831	15.2938	0.577393	0.434456	0	3.293	0.112834	9.92182
Gm1965	ENSMUSG00000090254	64.3296	135.737	134.329	290.603	312.926	6.00274	3.88439	0	72.3547	1.80148	187.585	16.8087	3.47671	0.000349235	0.0061846	Gm1965	6	89140994	89147388	+	2451	lincRNA	predicted gene 1965 [Source:MGI Symbol;Acc:MGI:3584270]	-	65	128	137	254	264	8	4	0	81	2	1.42269	3.00192	2.97078	6.42687	6.92056	0.132754	0.0859057	0	1.60017	0.0398409	4.14856
Gpr37l1	ENSMUSG00000026424	35.6287	61.506	40.2007	85.808	165.946	9.75446	2.91329	5.71955	16.9721	0	77.8178	7.07188	3.4487	9.50158e-07	6.92276e-05	Gpr37l1	1	135160234	135167681	-	2269	protein_coding	G protein-coupled receptor 37-like 1 [Source:MGI Symbol;Acc:MGI:1928503]	-	36	58	41	75	140	13	3	5	19	0	0.851155	1.46935	0.960378	2.04992	3.96437	0.23303	0.0695972	0.136638	0.405456	0	1.85903
Atp13a4	ENSMUSG00000038094	338.473	1475.08	1080.52	377.555	1223.26	148.568	9.71097	0	206.345	51.3422	898.977	83.1932	3.43273	0.00216084	0.0227637	Atp13a4	16	29395853	29544864	-	6230	protein_coding	ATPase type 13A4 [Source:MGI Symbol;Acc:MGI:1924456]	-	342	1391	1102	330	1032	198	10	0	231	57	2.94495	12.8343	9.40127	3.285	10.6432	1.29265	0.0844923	0	1.79535	0.446714	7.82174
Mrgprb9-ps	ENSMUSG00000101362	2.96906	37.1157	54.9083	18.3057	3.55598	0	0.971097	0	9.82594	0	23.371	2.15941	3.42804	0.00546319	0.044185	Mrgprb9-ps	7	48590802	48591693	+	892	unprocessed_pseudogene	MAS-related GPR, member B9, pseudogene [Source:MGI Symbol;Acc:MGI:3033133]	-	3	35	56	16	3	0	1	0	11	0	0.180425	2.25546	3.33669	1.11241	0.216091	0	0.059012	0	0.597107	0	1.42022
Rhov	ENSMUSG00000034226	17.8144	14.8463	16.6686	73.2228	40.3011	3.75171	4.85548	0	6.25287	0	32.5706	2.97201	3.4258	1.25453e-05	0.000536189	Rhov	2	119269201	119271272	-	1703	protein_coding	ras homolog family member V [Source:MGI Symbol;Acc:MGI:2444227]	-	18	14	17	64	34	5	5	0	7	0	0.56702	0.472548	0.530551	2.33064	1.28276	0.119415	0.154547	0	0.199025	0	1.0367
Pglyrp1	ENSMUSG00000030413	3670.75	10254.5	8885.34	8310.79	20029.6	504.23	315.606	200.184	3301.52	526.033	10230.2	969.514	3.39932	9.54718e-07	6.93272e-05	Pglyrp1	7	18871331	18890459	+	1837	protein_coding	peptidoglycan recognition protein 1 [Source:MGI Symbol;Acc:MGI:1345092]	-	3709	9670	9062	7264	16898	672	325	175	3696	584	108.315	302.587	262.185	245.231	591.026	14.8786	9.31278	5.90696	97.4198	15.5219	301.869
Plet1os	ENSMUSG00000101304	320.658	1114.53	427.501	542.307	1258.82	96.0439	74.7744	28.5978	75.9277	71.1585	732.763	69.3005	3.39877	1.1133e-14	1.34288e-11	Plet1os	9	50488795	50507823	-	1245	antisense	placenta expressed transcript 1, opposite strand [Source:MGI Symbol;Acc:MGI:1916881]	-	324	1051	436	474	1062	128	77	25	85	79	13.961	48.525	18.6127	23.6112	54.807	4.18161	3.25557	1.2451	3.30578	3.09813	31.9034
Slfn4	ENSMUSG00000000204	74.2265	150.584	112.758	170.472	413.679	11.2551	18.4508	29.7417	15.1855	16.2133	184.344	18.1693	3.35279	2.93817e-12	1.77324e-09	Slfn4	11	83175186	83190216	+	3964	protein_coding	schlafen 4 [Source:MGI Symbol;Acc:MGI:1329010]	-	75	142	115	149	349	15	19	26	17	18	1.015	2.05915	1.5419	2.3311	5.65682	0.153908	0.252305	0.4067	0.207654	0.221708	2.5208
2310015K22Rik	ENSMUSG00000101257	7.91749	54.0829	18.6296	13.7293	50.969	3.00137	3.88439	0	7.14614	0	29.0657	2.80638	3.34805	6.85319e-05	0.00189721	2310015K22Rik	1	80225044	80228792	+	1461	lincRNA	RIKEN cDNA 2310015K22 gene [Source:MGI Symbol;Acc:MGI:1916815]	-	8	51	19	12	43	4	4	0	8	0	0.293752	2.00656	0.691188	0.509378	1.89103	0.111356	0.144117	0	0.265133	0	1.07838
Cidea	ENSMUSG00000024526	25.7319	44.5388	27.4542	22.8821	82.9728	1.50069	5.82658	0	9.82594	2.70222	40.716	3.97109	3.3441	6.40662e-07	5.15187e-05	Cidea	18	67343564	67367794	+	1164	protein_coding	cell death-inducing DNA fragmentation factor, alpha subunit-like effector A [Source:MGI Symbol;Acc:MGI:1270845]	-	26	42	28	20	70	2	6	0	11	3	1.19829	2.0741	1.27849	1.06558	3.8639	0.0698843	0.271334	0	0.457577	0.125838	1.89607
Serpina9	ENSMUSG00000058260	852.12	3359.5	2352.23	1269.96	4161.68	463.712	86.4276	130.406	418.942	84.6696	2399.1	236.831	3.33962	8.50176e-09	1.53825e-06	Serpina9	12	103994743	104013755	-	3674	protein_coding	serine (or cysteine) peptidase inhibitor, clade A (alpha-1 antiproteinase, antitrypsin), member 9 [Source:MGI Symbol;Acc:MGI:1919157]	-	861	3168	2399	1110	3511	618	89	114	469	94	12.572	49.5654	34.7044	18.7367	61.4005	6.84151	1.27513	1.92398	6.18099	1.2492	35.3958
Pigr	ENSMUSG00000026417	8734.97	31650.2	15444.9	17405.3	51393.4	4340.73	2209.24	940.295	3273.83	1546.57	24925.7	2462.13	3.33954	6.58012e-11	2.30431e-08	Pigr	1	130826684	130852249	+	4025	protein_coding	polymeric immunoglobulin receptor [Source:MGI Symbol;Acc:MGI:103080]	-	8826	29846	15752	15213	43358	5785	2275	822	3665	1717	117.636	426.238	208	234.4	692.124	58.4575	29.7523	12.6631	44.0892	20.828	335.68
C3	ENSMUSG00000024164	107178	516674	212812	193966	379449	20500.9	2989.04	590.258	84395	32886.9	282016	28272.4	3.3183	0.000118165	0.00282243	C3	17	57203970	57228136	-	5143	protein_coding	complement component 3 [Source:MGI Symbol;Acc:MGI:88227]	-	108295	487222	217043	169535	320122	27322	3078	516	94479	36511	1129.62	5445.56	2242.96	2044.33	3999.26	216.072	31.5034	6.22111	889.494	346.617	2972.35
Irf7	ENSMUSG00000025498	1019.38	2079.54	2380.67	3573.04	6470.69	241.61	233.063	241.365	671.737	182.85	3104.67	314.125	3.30481	3.95727e-11	1.46662e-08	Irf7	7	141262706	141266481	-	3776	protein_coding	interferon regulatory factor 7 [Source:MGI Symbol;Acc:MGI:1859212]	IRF	1030	1961	2428	3123	5459	322	240	211	752	203	14.6334	29.8523	34.1751	51.2919	92.8884	3.46838	3.34568	3.46486	9.64295	2.62486	44.5682
Clca3a2	ENSMUSG00000028262	25.7319	117.71	614.777	74.3669	331.891	31.5144	46.6126	18.3026	19.6519	1.80148	232.895	23.5766	3.30382	3.22884e-05	0.00107688	Clca3a2	3	144796559	144819494	-	3974	protein_coding	chloride channel accessory 3A2 [Source:MGI Symbol;Acc:MGI:1931471]	-	26	111	627	65	280	42	48	16	22	2	0.350983	1.60556	8.38557	1.01437	4.527	0.429857	0.635797	0.249647	0.268052	0.0245722	3.1767
Inmt	ENSMUSG00000003477	571.049	506.894	32.3567	2749.29	828.543	87.0398	19.4219	56.0516	46.4499	266.619	937.626	95.1165	3.30065	7.96142e-05	0.00212894	Inmt	6	55170626	55175043	-	1600	protein_coding	indolethylamine N-methyltransferase [Source:MGI Symbol;Acc:MGI:102963]	-	577	478	33	2403	699	116	20	49	52	296	19.3462	17.1728	1.09619	93.1414	28.0697	2.94877	0.657984	1.89894	1.57365	9.03263	31.7653
Gm29009	ENSMUSG00000101659	5.93812	65.7478	56.8693	11.4411	15.4092	5.2524	5.82658	0	4.46634	0	31.0811	3.10906	3.29981	0.000265501	0.00511042	Gm29009	6	126331750	126334588	+	496	lincRNA	predicted gene 29009 [Source:MGI Symbol;Acc:MGI:5579715]	-	6	62	58	10	13	7	6	0	5	0	0.648948	7.18526	6.21497	1.25034	1.684	0.574009	0.636758	0	0.488104	0	3.3967
Pla2g2e	ENSMUSG00000028751	593.812	2110.29	2053.18	1860.32	3693.48	165.075	91.2831	6.86346	771.783	16.2133	2062.22	210.244	3.29366	0.000224637	0.00455825	Pla2g2e	4	138877942	138882817	+	917	protein_coding	phospholipase A2, group IIE [Source:MGI Symbol;Acc:MGI:1349660]	-	600	1990	2094	1626	3116	220	94	6	864	18	35.1012	124.743	121.367	109.966	218.328	9.75789	5.3959	0.405711	45.6214	0.958398	121.901
Ighg2b	ENSMUSG00000076613	78.1853	41.3575	20.5906	152.166	5.92663	0.750343	6.79768	2.28782	8.93268	11.7096	59.6452	6.09563	3.28997	5.56764e-05	0.00163137	Ighg2b	12	113302965	113307933	-	2678	IG_C_gene	immunoglobulin heavy constant gamma 2B [Source:MGI Symbol;Acc:MGI:96445]	-	79	39	21	133	5	1	7	2	10	13	1.58255	0.837117	0.416775	3.08	0.119961	0.0151877	0.137592	0.0463078	0.180806	0.237015	1.20728
Gm45776	ENSMUSG00000110520	47.505	220.573	118.641	29.7468	58.081	11.2551	9.71097	0	26.798	0.900741	94.9095	9.73298	3.27685	9.74309e-05	0.0024526	Gm45776	8	117712570	117714091	+	1522	TEC	predicted gene 45776 [Source:MGI Symbol;Acc:MGI:5804891]	-	48	208	121	26	49	15	10	0	30	1	1.69187	7.85563	4.22536	1.05942	2.06853	0.400847	0.345852	0	0.954401	0.0320795	3.38016
Mrgprb2	ENSMUSG00000050425	28.7009	148.463	183.355	30.8909	122.089	12.0055	3.88439	0	25.0115	11.7096	102.7	10.5222	3.27544	1.54874e-05	0.000626186	Mrgprb2	7	48550965	48558086	-	2077	protein_coding	MAS-related GPR, member B2 [Source:MGI Symbol;Acc:MGI:2441674]	-	29	140	187	27	103	16	4	0	28	13	0.749035	3.87457	4.78518	0.806188	3.18626	0.313318	0.101374	0	0.652748	0.305597	2.68025
Elfn1	ENSMUSG00000048988	145.484	475.081	424.559	181.913	392.343	25.5117	5.82658	2.28782	114.338	18.9156	323.876	33.376	3.27536	1.86476e-05	0.000721707	Elfn1	5	139907943	139974722	+	4172	protein_coding	leucine rich repeat and fibronectin type III, extracellular 1 [Source:MGI Symbol;Acc:MGI:2442479]	-	147	448	433	159	331	34	6	2	128	21	1.89022	6.17257	5.51616	2.36353	5.09758	0.331465	0.0757028	0.0297249	1.48556	0.245764	4.20801
Gm4610	ENSMUSG00000104554	43.5462	68.9292	65.6939	35.4673	123.274	6.75309	0.971097	0	26.798	0	67.3821	6.90444	3.27515	0.000634394	0.00951241	Gm4610	3	122377097	122391811	-	905	antisense	predicted gene 4610 [Source:MGI Symbol;Acc:MGI:3782793]	-	44	65	67	31	104	9	1	0	30	0	2.60822	4.12855	3.93477	2.12433	7.38355	0.404479	0.0581643	0	1.60508	0	4.03588
Cxcl17	ENSMUSG00000060188	1799.25	8533.43	4113.22	4651.94	11766.7	1094	383.583	120.111	1324.72	273.825	6172.91	639.247	3.27117	2.16812e-07	2.15937e-05	Cxcl17	7	25400053	25412886	-	761	protein_coding	chemokine (C-X-C motif) ligand 17 [Source:MGI Symbol;Acc:MGI:2387642]	-	1818	8047	4195	4066	9927	1458	395	105	1483	304	128.159	607.829	292.982	331.354	838.135	77.9247	27.3223	8.55538	94.3584	19.5043	439.692
Gm11723	ENSMUSG00000087486	3.95875	31.8135	11.7661	0	24.8918	4.50206	0	0	1.78654	0.900741	14.486	1.43787	3.26893	0.00543967	0.0441353	Gm11723	11	117783326	117785055	-	466	antisense	predicted gene 11723 [Source:MGI Symbol;Acc:MGI:3650120]	-	4	30	12	0	21	6	0	0	2	1	0.460484	3.70056	1.36864	0	2.89544	0.523682	0	0	0.207811	0.104775	1.68502
S100a9	ENSMUSG00000056071	74.2265	5.30224	16.6686	14.8734	13.0386	2.25103	10.6821	0	0	0	24.8219	2.58662	3.2652	0.00364488	0.0334055	S100a9	3	90692632	90695721	-	522	protein_coding	S100 calcium binding protein A9 (calgranulin B) [Source:MGI Symbol;Acc:MGI:1338947]	-	75	5	17	13	11	3	11	0	0	0	7.70781	0.550595	1.7309	1.54448	1.35395	0.233751	1.10924	0	0	0	2.57755
Gm7592	ENSMUSG00000090186	6.92781	24.3903	9.80506	5.72053	67.5636	5.2524	0.971097	0	2.6798	2.70222	22.8815	2.3211	3.24702	0.000268587	0.00515091	Gm7592	1	85526690	85550577	+	627	transcribed_unprocessed_pseudogene	predicted gene 7592 [Source:MGI Symbol;Acc:MGI:3644077]	-	7	23	10	5	57	7	1	0	3	3	0.598923	2.10859	0.847667	0.494552	5.84101	0.454081	0.0839533	0	0.231674	0.233613	1.97815
Fcgbp	ENSMUSG00000047730	70825.9	411177	190359	137679	281159	42660	7640.59	2367.9	58686.8	6781.68	218240	23627.4	3.20737	1.37883e-05	0.00057351	Fcgbp	7	28071236	28120862	+	10497	protein_coding	Fc fragment of IgG binding protein [Source:MGI Symbol;Acc:MGI:2444336]	-	71564	387739	194144	120338	237200	56854	7868	2070	65699	7529	365.738	2123.28	982.996	710.963	1451.88	220.292	39.4552	12.2276	303.052	35.0199	1126.97
Ceacam19	ENSMUSG00000049848	29.6906	118.77	117.661	106.402	119.718	8.25377	10.6821	0	24.1182	9.90815	98.4483	10.5924	3.20435	1.74114e-07	1.81748e-05	Ceacam19	7	19875742	19887965	-	3361	protein_coding	carcinoembryonic antigen-related cell adhesion molecule 19 [Source:MGI Symbol;Acc:MGI:2443001]	-	30	112	120	93	101	11	11	0	27	11	0.478843	1.9155	1.8976	1.71603	1.93078	0.133115	0.172278	0	0.388973	0.159796	1.58775
Oas2	ENSMUSG00000032690	1909.11	5049.86	3911.24	3781.27	9375.93	309.892	394.265	131.55	1648.97	122.501	4805.48	521.436	3.20394	1.59297e-06	0.00010658	Oas2	5	120730333	120749853	-	4451	protein_coding	2'-5' oligoadenylate synthetase 2 [Source:MGI Symbol;Acc:MGI:2180852]	-	1929	4762	3989	3305	7910	413	406	115	1846	136	23.2496	61.4985	47.6321	46.0493	114.182	3.77394	4.80146	1.60205	20.0816	1.49185	58.5224
Cxcl5	ENSMUSG00000029371	20.7834	33.9344	64.7134	114.411	513.246	15.0069	8.73987	17.1587	22.3317	18.0148	149.418	16.2504	3.19934	1.54586e-05	0.000626186	Cxcl5	5	90759360	90761624	+	1863	protein_coding	chemokine (C-X-C motif) ligand 5 [Source:MGI Symbol;Acc:MGI:1096868]	-	21	32	66	100	433	20	9	15	25	20	0.60471	0.987346	1.88289	3.32887	14.9333	0.436636	0.254293	0.499244	0.649758	0.524155	4.34742
Btbd17	ENSMUSG00000000202	183.092	452.812	500.058	477.092	864.103	73.5336	46.6126	4.57564	132.204	12.6104	495.431	53.9072	3.19719	2.67026e-06	0.000160157	Btbd17	11	114791217	114795945	-	3187	protein_coding	BTB (POZ) domain containing 17 [Source:MGI Symbol;Acc:MGI:1919264]	-	185	427	510	417	729	98	48	4	148	14	3.11408	7.70155	8.50513	8.11453	14.6969	1.25068	0.792801	0.0778239	2.24856	0.214481	8.42644
Mogat1	ENSMUSG00000012187	306.803	885.475	752.048	1457.59	2343.39	157.572	195.19	28.5978	238.502	6.30519	1149.06	125.234	3.19701	1.87722e-05	0.000724204	Mogat1	1	78510991	78538173	+	1558	protein_coding	monoacylglycerol O-acyltransferase 1 [Source:MGI Symbol;Acc:MGI:1915643]	-	310	835	767	1274	1977	210	201	25	267	7	10.6742	30.8071	26.165	50.712	81.5304	5.48219	6.791	0.994964	8.2979	0.219368	39.9778
1700086L19Rik	ENSMUSG00000071265	43.5462	152.705	131.388	69.7905	136.312	11.2551	7.76877	0	35.7307	3.60296	106.748	11.6715	3.18317	1.28375e-05	0.000544389	1700086L19Rik	12	74284242	74295945	+	1075	transcribed_unitary_pseudogene	RIKEN cDNA 1700086L19 gene [Source:MGI Symbol;Acc:MGI:1921534]	-	44	144	134	61	115	15	8	0	40	4	2.19576	7.69992	6.62505	3.51909	6.87337	0.567525	0.39173	0	1.80167	0.181675	5.38264
D030007L05Rik	ENSMUSG00000113334	23.7525	58.3247	25.4932	45.7643	91.2701	6.75309	2.91329	0	16.9721	0	48.9209	5.32769	3.17881	0.000154026	0.00344764	D030007L05Rik	13	70650144	70655979	+	1871	lincRNA	RIKEN cDNA D030007L05 gene [Source:MGI Symbol;Acc:MGI:3026977]	-	24	55	26	40	77	9	3	0	19	0	0.688142	1.68975	0.738571	1.32585	2.64422	0.195646	0.084402	0	0.491704	0	1.41731
Gm17197	ENSMUSG00000090990	6.92781	12.7254	7.84405	21.738	28.4478	0.750343	0	4.57564	3.57307	0	15.5366	1.77981	3.17644	0.000191	0.00404238	Gm17197	19	56364262	56366241	+	452	antisense	predicted gene 17197 [Source:MGI Symbol;Acc:MGI:4938024]	-	7	12	8	19	24	1	0	4	4	0	0.830807	1.52607	0.940685	2.6069	3.41156	0.0899837	0	0.548727	0.428495	0	1.86321
C030013C21Rik	ENSMUSG00000085078	50.474	5.30224	10.7856	27.4586	118.533	4.50206	2.91329	3.43173	4.46634	8.10667	42.5106	4.68402	3.17308	3.61555e-05	0.00116817	C030013C21Rik	11	80507410	80509106	-	795	sense_intronic	RIKEN cDNA C030013C21 gene [Source:MGI Symbol;Acc:MGI:1924667]	-	51	5	11	24	100	6	3	3	5	9	3.44147	0.361522	0.735391	1.8722	8.0819	0.306963	0.198637	0.233985	0.304528	0.552736	2.8985
Gpnmb	ENSMUSG00000029816	514.637	269.354	137.271	1403.82	424.347	27.7627	122.358	28.5978	50.9163	75.6622	549.885	61.0594	3.17092	1.20086e-07	1.34502e-05	Gpnmb	6	49036546	49070929	+	6514	protein_coding	glycoprotein (transmembrane) nmb [Source:MGI Symbol;Acc:MGI:1934765]	-	520	254	140	1227	358	37	126	25	57	84	4.28249	2.24139	1.14228	11.6817	3.53115	0.231024	1.01819	0.237973	0.423693	0.629614	4.5758
Gsto2	ENSMUSG00000025069	16.8247	12.7254	13.7271	104.114	324.779	11.2551	2.91329	25.166	10.7192	2.70222	94.434	10.5512	3.16765	0.000521362	0.00822063	Gsto2	19	47865545	47886324	+	1551	protein_coding	glutathione S-transferase omega 2 [Source:MGI Symbol;Acc:MGI:1915464]	-	17	12	14	91	274	15	3	22	12	3	0.588	0.444736	0.479744	3.63864	11.3506	0.393352	0.101816	0.87952	0.374622	0.0944391	3.30035
2210407C18Rik	ENSMUSG00000037145	297.896	693.533	344.158	302.044	979.079	67.5309	26.2196	6.86346	188.479	8.10667	523.342	59.44	3.13611	3.41902e-05	0.00112646	2210407C18Rik	11	58608204	58616075	-	1399	protein_coding	RIKEN cDNA 2210407C18 gene [Source:MGI Symbol;Acc:MGI:1925604]	-	301	654	351	264	826	90	27	6	211	9	11.5422	26.8715	13.3347	11.703	37.9352	2.61654	1.0159	0.265931	7.30279	0.3141	20.2773
Oas3	ENSMUSG00000032661	302.844	778.369	806.956	700.193	1851.48	59.2771	100.994	33.1734	309.964	7.20593	887.968	102.123	3.11961	2.28608e-05	0.000841277	Oas3	5	120753098	120777661	-	7069	protein_coding	2'-5' oligoadenylate synthetase 3 [Source:MGI Symbol;Acc:MGI:2180850]	-	306	734	823	612	1562	79	104	29	347	8	2.32222	5.96857	6.18778	5.36911	14.1972	0.454539	0.774427	0.254375	2.37682	0.0552554	6.80898
Ppp1r14d	ENSMUSG00000027317	104.907	289.503	201.004	162.463	378.119	30.0137	5.82658	2.28782	84.8604	9.00741	227.199	26.3992	3.10017	2.99318e-05	0.00102022	Ppp1r14d	2	119218119	119229906	-	852	protein_coding	protein phosphatase 1, regulatory inhibitor subunit 14D [Source:MGI Symbol;Acc:MGI:1919362]	-	106	273	205	142	319	40	6	2	95	10	6.67432	18.4185	12.7881	10.3361	24.0565	1.90951	0.370695	0.145554	5.39894	0.573064	14.4547
Grik4	ENSMUSG00000032017	148.453	439.026	237.282	240.262	573.698	77.2853	38.8439	10.2952	52.7028	12.6104	327.744	38.3475	3.08849	2.48978e-08	3.70261e-06	Grik4	9	42518135	42944493	-	5962	protein_coding	glutamate receptor, ionotropic, kainate 4 [Source:MGI Symbol;Acc:MGI:95817]	-	150	414	242	210	484	103	40	9	59	14	1.34971	3.99154	2.15733	2.18442	5.21596	0.702664	0.353161	0.093602	0.479164	0.114651	2.97979
Sftpd	ENSMUSG00000021795	1839.83	6986.24	3140.56	4142.81	10189.1	437.45	367.075	13.7269	1140.7	1168.26	5259.7	625.443	3.07186	5.03047e-05	0.00150443	Sftpd	14	41172214	41185149	-	2417	protein_coding	surfactant associated protein D [Source:MGI Symbol;Acc:MGI:109515]	-	1859	6588	3203	3621	8596	583	378	12	1277	1297	41.2613	156.678	70.4325	92.9097	228.507	9.81057	8.23228	0.30785	25.5822	26.2003	117.958
Fer1l4	ENSMUSG00000013338	1083.71	3589.62	2543.43	2460.97	4359.63	424.694	68.9479	14.8708	1056.74	108.089	2807.47	334.667	3.06806	0.000124289	0.00294282	Fer1l4	2	156019139	156052947	-	6896	protein_coding	fer-1-like 4 (C. elegans) [Source:MGI Symbol;Acc:MGI:1921812]	-	1095	3385	2594	2151	3678	566	71	13	1183	120	8.51839	28.2159	19.9924	19.3443	34.2685	3.33827	0.541959	0.116891	8.30638	0.849624	22.0679
Apol9a	ENSMUSG00000057346	157.36	337.223	481.428	388.996	1216.14	45.0206	47.5837	16.0147	167.041	32.4267	516.23	61.6174	3.06476	1.21623e-06	8.65794e-05	Apol9a	15	77403789	77411135	-	5953	protein_coding	apolipoprotein L 9a [Source:MGI Symbol;Acc:MGI:3606001]	-	159	318	491	340	1026	60	49	14	187	36	1.43285	3.0706	4.38368	3.54203	11.0737	0.409938	0.433277	0.145823	1.521	0.295263	4.70057
Gm14328	ENSMUSG00000095419	11.8762	29.6926	20.5906	0	5.92663	2.25103	1.94219	2.28782	0.893268	0.900741	13.6172	1.65501	3.05068	0.00129708	0.0157683	Gm14328	18	74303524	74303931	-	408	processed_pseudogene	predicted gene 14328 [Source:MGI Symbol;Acc:MGI:3651951]	-	12	28	21	0	5	3	2	2	1	1	1.57783	3.94485	2.7356	0	0.787391	0.299064	0.258033	0.303952	0.118676	0.119669	1.80913
Klk11	ENSMUSG00000067616	77.1956	91.1986	52.9473	43.4761	84.1581	10.5048	21.3641	0	8.03941	3.60296	69.7951	8.70226	2.99203	3.63864e-07	3.25112e-05	Klk11	7	43774604	43779263	+	1467	protein_coding	kallikrein related-peptidase 11 [Source:MGI Symbol;Acc:MGI:1929977]	-	78	86	54	38	71	14	22	0	9	4	2.85236	3.36977	1.95639	1.60643	3.10963	0.388151	0.789401	0	0.297055	0.133129	2.57892
Lvrn	ENSMUSG00000024481	82.144	271.475	168.647	163.607	110.235	21.7599	7.76877	0	56.2759	15.3126	159.222	20.2234	2.97012	3.53061e-05	0.001151	Lvrn	18	46850039	46905446	+	3219	protein_coding	laeverin [Source:MGI Symbol;Acc:MGI:1921824]	-	83	256	172	143	93	29	8	0	63	17	1.38324	4.57142	2.83988	2.75502	1.85628	0.36642	0.13082	0	0.947641	0.257852	2.68117
Gm43057	ENSMUSG00000104937	36.6184	141.04	87.265	118.987	174.243	6.00274	0.971097	0	59.8489	4.5037	111.631	14.2653	2.9635	0.001968	0.0214074	Gm43057	5	86767141	86783033	-	429	lincRNA	predicted gene 43057 [Source:MGI Symbol;Acc:MGI:5663194]	-	37	133	89	104	147	8	1	0	67	5	4.62684	17.8208	11.0262	15.0344	22.0161	0.758464	0.122701	0	7.56209	0.569056	14.1049
Cfb	ENSMUSG00000090231	71.2574	717.924	754.99	99.5373	120.903	75.7846	33.0173	13.7269	95.5796	8.10667	352.922	45.243	2.9612	0.000138012	0.00318102	Cfb	17	34856374	34862518	-	2825	protein_coding	complement factor B [Source:MGI Symbol;Acc:MGI:105975]	-	72	677	770	87	102	101	34	12	107	9	1.36727	13.7753	14.4866	1.9099	2.31986	1.45414	0.633528	0.263389	1.83396	0.155549	6.77179
Ccdc88b	ENSMUSG00000047810	1002.55	2390.25	3716.12	2284.78	4893.03	571.761	267.052	251.66	563.652	180.148	2857.35	366.855	2.96077	6.4844e-11	2.30431e-08	Ccdc88b	19	6844623	6858211	-	4959	protein_coding	coiled-coil domain containing 88B [Source:MGI Symbol;Acc:MGI:1925567]	-	1013	2254	3790	1997	4128	762	275	220	631	200	10.9586	26.1272	40.6198	24.9743	53.4843	6.24976	2.91906	2.75083	6.16112	1.96915	31.2328
Gm16579	ENSMUSG00000089851	36.6184	89.0777	37.2592	37.7555	58.081	9.75446	0	0	23.225	0	51.7584	6.59588	2.95905	0.00414472	0.036301	Gm16579	5	86728899	86759736	+	2566	antisense	predicted gene 16579 [Source:MGI Symbol;Acc:MGI:4414999]	-	37	84	38	33	49	13	0	0	26	0	0.773545	1.88172	0.787082	0.797566	1.22693	0.206058	0	0	0.490615	0	1.09337
Upk3bl	ENSMUSG00000006143	575.008	1540.83	378.475	859.224	1793.4	16.5075	67.0057	4.57564	177.76	396.326	1029.39	132.435	2.95801	0.000395384	0.00675418	Upk3bl	5	136054492	136064326	+	1303	protein_coding	uroplakin 3B-like [Source:MGI Symbol;Acc:MGI:1916915]	-	581	1453	386	751	1513	22	69	4	199	440	23.9206	64.0993	15.7448	35.7441	74.6062	0.686722	2.78747	0.190349	7.39491	16.4873	42.823
Oasl1	ENSMUSG00000041827	336.493	1209.97	829.508	1015.97	1651.16	87.7901	65.0635	25.166	457.353	13.5111	1008.62	129.777	2.95758	0.00010203	0.00252021	Oasl1	5	114923240	114937915	+	2608	protein_coding	2'-5' oligoadenylate synthetase-like 1 [Source:MGI Symbol;Acc:MGI:2180849]	-	340	1141	846	888	1393	117	67	22	512	15	6.99378	25.1484	17.2407	21.1161	34.3182	1.82465	1.3523	0.523058	9.50576	0.280819	20.9634
Peg10	ENSMUSG00000092035	284.04	373.278	968.74	1327.16	3213.42	108.8	189.364	80.0737	284.952	131.508	1233.33	158.94	2.95558	8.84754e-07	6.55624e-05	Peg10	6	4747306	4760517	+	6667	protein_coding	paternally expressed 10 [Source:MGI Symbol;Acc:MGI:2157785]	-	287	352	988	1160	2711	145	195	70	319	146	2.30936	3.0349	7.87625	10.7904	26.1264	0.884586	1.53961	0.651032	2.31678	1.06921	10.0275
Ighg1	ENSMUSG00000076614	319.669	153.765	102.953	94.9608	128.015	21.0096	5.82658	33.1734	14.2923	30.6252	159.873	20.9854	2.93424	1.32098e-09	3.18679e-07	Ighg1	12	113325240	113330523	-	2592	IG_C_gene	immunoglobulin heavy constant gamma 1 (G1m marker) [Source:MGI Symbol;Acc:MGI:96446]	-	323	145	105	83	108	28	6	29	16	34	6.6851	3.21562	2.15302	1.98588	2.67713	0.439365	0.121849	0.693742	0.298889	0.640452	3.34335
Bglap3	ENSMUSG00000074489	31.67	47.7202	37.2592	46.9084	101.938	10.5048	7.76877	0	16.0788	0	53.0992	6.87048	2.93213	0.000163142	0.00359778	Bglap3	3	88368616	88372743	-	2629	protein_coding	bone gamma-carboxyglutamate protein 3 [Source:MGI Symbol;Acc:MGI:88155]	-	32	45	38	41	86	14	8	0	18	0	0.65298	0.983908	0.768221	0.967169	2.10179	0.216591	0.160179	0	0.331517	0	1.09481
AC166164.1	ENSMUSG00000117104	11.8762	107.105	71.5769	17.1616	21.3359	3.75171	4.85548	3.43173	9.82594	8.10667	45.8112	5.99431	2.931	1.55406e-05	0.000627169	AC166164.1	17	48417280	48421634	+	471	antisense	novel transcript, antisense to Apobec2	-	12	101	73	15	18	5	5	3	11	9	1.36679	12.3263	8.23749	1.97506	2.45546	0.431769	0.558797	0.394944	1.13083	0.932962	5.27222
Apobr	ENSMUSG00000042759	338.473	1043.48	1295.25	931.303	1295.56	121.556	101.965	94.9446	211.704	115.295	980.813	129.093	2.92451	8.05576e-15	1.02886e-11	Apobr	7	126584942	126589112	+	3779	protein_coding	apolipoprotein B receptor [Source:MGI Symbol;Acc:MGI:2176230]	-	342	984	1321	814	1093	162	105	83	237	128	4.855	14.9675	18.5788	13.3585	18.5833	1.74357	1.46257	1.36187	3.03666	1.65377	14.0686
1810065E05Rik	ENSMUSG00000013653	10.8866	28.6321	13.7271	5.72053	32.0038	3.75171	0	0	8.03941	0	18.194	2.35822	2.90941	0.00300345	0.029086	1810065E05Rik	11	58421111	58426024	+	926	protein_coding	RIKEN cDNA 1810065E05 gene [Source:MGI Symbol;Acc:MGI:1917114]	-	11	27	14	5	27	5	0	0	9	0	0.637268	1.67604	0.803545	0.334864	1.87341	0.219615	0	0	0.470604	0	1.06503
Il1f6	ENSMUSG00000026984	83.1337	271.475	186.296	268.865	657.856	11.2551	16.5086	0	49.1297	118.898	293.525	39.1583	2.90444	0.000897743	0.0120842	Il1f6	2	24215418	24225702	+	883	protein_coding	interleukin 1 family, member 6 [Source:MGI Symbol;Acc:MGI:1859324]	-	84	256	190	235	555	15	17	0	55	132	5.10339	16.6652	11.4363	16.505	40.3843	0.690928	1.01343	0	3.01596	7.29887	18.0189
Ifne	ENSMUSG00000045364	99.9584	361.613	202.965	218.524	587.922	32.2647	9.71097	2.28782	100.939	54.0444	294.196	39.8494	2.88095	7.98157e-05	0.00212894	Ifne	4	88879538	88880201	-	664	protein_coding	interferon epsilon [Source:MGI Symbol;Acc:MGI:2667156]	-	101	341	207	191	496	43	10	2	113	60	8.16007	29.5202	16.569	17.8392	47.9948	2.63392	0.792752	0.186766	8.24014	4.4119	24.0166
Slc26a9	ENSMUSG00000042268	864.986	1967.13	574.576	701.337	975.523	229.605	188.393	3.43173	253.688	17.1141	1016.71	138.446	2.87561	0.000244528	0.00484857	Slc26a9	1	131744022	131771504	+	5226	protein_coding	solute carrier family 26, member 9 [Source:MGI Symbol;Acc:MGI:2444594]	-	874	1855	586	613	823	306	194	3	284	19	8.97186	20.4036	5.95965	7.27445	10.1184	2.38152	1.95406	0.0355948	2.63132	0.177512	10.5456
Slc27a2	ENSMUSG00000027359	449.318	1538.71	662.822	605.232	1584.78	129.059	201.988	56.0516	142.923	132.409	968.173	132.486	2.86833	3.96864e-11	1.46662e-08	Slc27a2	2	126552407	126588243	+	3754	protein_coding	solute carrier family 27 (fatty acid transporter), member 2 [Source:MGI Symbol;Acc:MGI:1347099]	-	454	1451	676	529	1337	172	208	49	160	147	6.48787	22.218	9.57074	8.73918	22.8832	1.86353	2.91658	0.80935	2.06372	1.9119	13.9798
Ltb4r2	ENSMUSG00000040432	36.6184	148.463	79.421	53.773	173.058	10.5048	5.82658	12.583	36.624	1.80148	98.2666	13.468	2.86516	1.56945e-05	0.000629868	Ltb4r2	14	55761428	55765138	+	3711	protein_coding	leukotriene B4 receptor 2 [Source:MGI Symbol;Acc:MGI:1888501]	-	37	140	81	47	146	14	6	11	41	2	0.534874	2.16855	1.16008	0.785446	2.5278	0.15344	0.085107	0.183796	0.534955	0.0263137	1.43535
Oit1	ENSMUSG00000021749	1378.63	2750.8	2172.8	2799.63	5808.1	497.477	145.665	35.4612	893.268	490.904	2981.99	412.555	2.85316	1.07948e-05	0.000479297	Oit1	14	8348937	8378754	-	1569	protein_coding	oncoprotein induced transcript 1 [Source:MGI Symbol;Acc:MGI:1201784]	-	1393	2594	2216	2447	4900	663	150	31	1000	545	47.6287	95.0341	75.0654	96.7209	200.657	17.1867	5.03238	1.22511	30.8604	16.9596	103.021
Slc14a1	ENSMUSG00000059336	3541.1	1614	1491.35	3141.72	3331.95	584.517	247.63	104.096	648.512	237.796	2624.02	364.51	2.84688	2.31314e-09	5.23155e-07	Slc14a1	18	78100091	78142119	-	3995	protein_coding	solute carrier family 14 (urea transporter), member 1 [Source:MGI Symbol;Acc:MGI:1351654]	-	3578	1522	1521	2746	2811	779	255	91	726	264	48.0467	21.8993	20.2351	42.6278	45.209	7.93091	3.35992	1.41241	8.79922	3.22649	35.6036
Ly6i	ENSMUSG00000022586	6.92781	1.06045	18.6296	16.0175	82.9728	2.25103	3.88439	8.00737	0.893268	2.70222	25.1216	3.54766	2.84605	0.0023145	0.0240328	Ly6i	15	74979534	74983430	-	1156	protein_coding	lymphocyte antigen 6 complex, locus I [Source:MGI Symbol;Acc:MGI:1888480]	-	7	1	19	14	70	3	4	7	1	3	0.324848	0.049725	0.873552	0.751068	3.89064	0.105552	0.182141	0.37547	0.0418858	0.126709	1.17797
Gm13715	ENSMUSG00000085025	8.90718	6.36269	0.980506	9.15285	13.0386	1.50069	0.971097	0	1.78654	0.900741	7.68836	1.03181	2.8308	0.00218028	0.0229463	Gm13715	2	85233675	85243678	+	411	lincRNA	predicted gene 13715 [Source:MGI Symbol;Acc:MGI:3650277]	-	9	6	1	8	11	2	1	0	2	1	1.17474	0.839154	0.129316	1.20714	1.71962	0.19792	0.128075	0	0.23562	0.118796	1.01399
Acsm3	ENSMUSG00000030935	45.5256	302.228	142.173	72.0787	202.691	48.0219	27.1907	5.71955	20.5452	5.40444	152.939	21.3764	2.82972	1.16961e-05	0.000507776	Acsm3	7	119760923	119787513	+	4936	protein_coding	acyl-CoA synthetase medium-chain family member 3 [Source:MGI Symbol;Acc:MGI:99538]	-	46	285	145	63	171	64	28	5	23	6	0.499946	3.31896	1.5613	0.791543	2.22588	0.52736	0.298599	0.0628101	0.22562	0.0593497	1.67953
Lrg1	ENSMUSG00000037095	1019.38	2027.58	1760.01	847.783	2127.66	249.114	16.5086	124.686	644.939	80.1659	1556.48	223.083	2.80216	4.38218e-05	0.00136347	Lrg1	17	56119678	56122001	-	1408	protein_coding	leucine-rich alpha-2-glycoprotein 1 [Source:MGI Symbol;Acc:MGI:1924155]	-	1030	1912	1795	741	1795	332	17	109	722	89	39.2442	78.058	67.7571	32.6381	81.911	9.59042	0.635553	4.80019	24.829	3.08624	59.9217
Gm44427	ENSMUSG00000108206	10.8866	22.2694	20.5906	14.8734	73.4902	3.00137	8.73987	3.43173	5.35961	0	28.422	4.10652	2.7947	0.00017494	0.00377563	Gm44427	6	71164799	71166119	+	456	lincRNA	predicted gene, 44427 [Source:MGI Symbol;Acc:MGI:5690819]	-	11	21	21	13	62	4	9	3	6	0	1.2941	2.6472	2.44764	1.76802	8.73589	0.356778	1.03892	0.407935	0.637105	0	3.37857
Slc26a4	ENSMUSG00000020651	86.1027	165.43	169.628	211.66	730.161	9.75446	2.91329	19.4465	20.5452	144.119	272.596	39.3556	2.79118	0.000882081	0.0119549	Slc26a4	12	31519827	31559969	-	3109	protein_coding	solute carrier family 26, member 4 [Source:MGI Symbol;Acc:MGI:1346029]	-	87	156	173	185	616	13	3	17	23	160	1.5012	2.88427	2.95746	3.69029	12.7304	0.170069	0.0507932	0.339049	0.358205	2.51271	4.75271
Cpm	ENSMUSG00000020183	549.276	1552.5	684.393	1755.06	2362.35	150.069	546.727	131.55	92.8998	78.3644	1380.72	199.922	2.78809	1.20687e-06	8.64805e-05	Cpm	10	117629500	117687352	+	5964	protein_coding	carboxypeptidase M [Source:MGI Symbol;Acc:MGI:1917824]	-	555	1464	698	1534	1993	200	563	115	104	87	4.99224	14.1103	6.22029	15.9513	21.4709	1.36394	4.96908	1.19563	0.844345	0.712236	12.549
Naip5	ENSMUSG00000071203	678.925	1829.27	1299.17	1731.03	3619.99	260.369	305.895	283.69	406.437	70.2578	1831.68	265.33	2.7873	1.11236e-08	1.88685e-06	Naip5	13	100211739	100246323	-	5204	protein_coding	NLR family, apoptosis inhibitory protein 5 [Source:MGI Symbol;Acc:MGI:1298220]	-	686	1725	1325	1513	3054	347	315	248	455	78	7.07176	19.0539	13.5323	18.0306	37.7062	2.71203	3.18624	2.95494	4.23349	0.731813	19.0789
Gapt	ENSMUSG00000046006	34.639	170.732	160.803	125.852	264.328	12.7558	2.91329	5.71955	83.0739	5.40444	151.271	21.9734	2.77979	0.000598051	0.00906761	Gapt	13	110352616	110357199	-	2081	protein_coding	Grb2-binding adaptor, transmembrane [Source:MGI Symbol;Acc:MGI:3608341]	-	35	161	164	110	223	17	3	5	93	6	0.90227	4.44719	4.18856	3.27816	6.88515	0.332261	0.0758847	0.148982	2.16389	0.140774	3.94027
Gm15433	ENSMUSG00000096802	12.8659	45.5993	40.2007	32.035	79.4168	11.2551	1.94219	3.43173	2.6798	10.8089	42.0236	6.02355	2.77484	7.11023e-06	0.00035246	Gm15433	1	84963669	84964559	+	891	processed_pseudogene	predicted pseudogene 15433 [Source:MGI Symbol;Acc:MGI:3705860]	-	13	43	41	28	67	15	2	3	3	12	0.782719	2.77411	2.44568	1.9489	4.83145	0.684725	0.118156	0.208775	0.16303	0.657576	2.55657
Plet1	ENSMUSG00000032068	6109.34	23341.5	16338.2	13514.2	28767.9	3359.28	3040.5	923.136	3719.57	1902.36	17614.2	2588.97	2.76619	9.65629e-10	2.46656e-07	Plet1	9	50494525	50505482	+	1947	protein_coding	placenta expressed transcript 1 [Source:MGI Symbol;Acc:MGI:1923759]	-	6173	22011	16663	11812	24270	4477	3131	807	4164	2112	170.087	649.84	454.862	376.241	800.911	93.5241	84.6491	25.7005	103.555	52.9627	490.388
Omp	ENSMUSG00000074006	126.68	363.734	524.571	765.407	883.068	69.7819	12.6243	9.15129	270.66	29.7244	532.692	78.3884	2.76313	0.000495541	0.00791117	Omp	7	98143359	98145502	-	2144	protein_coding	olfactory marker protein [Source:MGI Symbol;Acc:MGI:97436]	-	128	343	535	669	745	93	13	8	303	33	3.20277	9.19606	13.2624	19.3513	22.3261	1.76425	0.319171	0.231366	6.84293	0.751505	13.4677
Sgsm1	ENSMUSG00000042216	1531.05	4396.62	3264.1	2427.79	4433.12	591.27	109.734	101.808	1228.24	343.182	3210.54	474.847	2.75687	6.78379e-06	0.000339377	Sgsm1	5	113243220	113310786	-	7466	protein_coding	small G protein signaling modulator 1 [Source:MGI Symbol;Acc:MGI:107320]	-	1547	4146	3329	2122	3740	788	113	89	1375	381	11.1159	31.9208	23.6984	17.6265	32.1858	4.2928	0.796701	0.739157	8.91742	2.49161	23.3095
Cfi	ENSMUSG00000058952	1324.2	6128.33	3432.75	2833.95	6565.52	1508.19	376.786	134.981	668.164	312.557	4056.95	600.135	2.75651	3.44646e-06	0.00019692	Cfi	3	129835884	129875332	+	2220	protein_coding	complement component factor i [Source:MGI Symbol;Acc:MGI:105937]	-	1338	5779	3501	2477	5539	2010	388	118	748	347	32.3328	149.635	83.817	69.1962	160.309	36.8252	9.19992	3.29582	16.3145	7.63166	99.058
Ccdc129	ENSMUSG00000037973	59.3812	325.558	271.6	145.302	419.605	57.0261	64.0924	19.4465	40.197	0	244.289	36.1524	2.75469	0.00040932	0.00696486	Ccdc129	6	55836895	55978735	+	3589	protein_coding	coiled-coil domain containing 129 [Source:MGI Symbol;Acc:MGI:2685304]	-	60	307	277	127	354	76	66	17	45	0	0.896847	4.91697	4.10203	2.19452	6.33739	0.861276	0.968001	0.293704	0.607104	0	3.68955
Adgrf1	ENSMUSG00000041293	54.4328	154.826	99.0311	62.9259	212.173	14.2565	4.85548	0	57.1691	9.90815	116.678	17.2379	2.75263	0.000609765	0.00920669	Adgrf1	17	43270329	43324737	+	3853	protein_coding	adhesion G protein-coupled receptor F1 [Source:MGI Symbol;Acc:MGI:1924846]	-	55	146	101	55	179	19	5	0	64	11	0.76578	2.17814	1.39321	0.885264	2.98493	0.200566	0.0683087	0	0.804276	0.139391	1.64146
Six1	ENSMUSG00000051367	961.975	166.49	200.023	255.136	55.7103	30.7641	32.0462	4.57564	158.108	19.8163	327.867	49.0621	2.7392	0.000825525	0.011373	Six1	12	73040015	73053887	-	4383	protein_coding	sine oculis-related homeobox 1 [Source:MGI Symbol;Acc:MGI:102780]	Homeobox	972	157	204	223	47	41	33	4	177	22	11.8969	2.05902	2.47373	3.15531	0.68898	0.380465	0.396322	0.0565879	1.95536	0.245072	4.0548
Slc5a9	ENSMUSG00000028544	680.904	2801.71	1276.62	1276.82	2071.95	634.04	131.098	17.1587	352.841	80.1659	1621.6	243.061	2.737	0.00010168	0.00251444	Slc5a9	4	111875375	111902918	-	5184	protein_coding	solute carrier family 5 (sodium/glucose cotransporter), member 9 [Source:MGI Symbol;Acc:MGI:2140201]	-	688	2642	1302	1116	1748	845	135	15	395	89	7.11974	29.2955	13.3487	13.3508	21.6649	6.6297	1.3708	0.179416	3.68941	0.838238	16.9559
Rn7sk	ENSMUSG00000065037	40.5772	73.171	26.4737	450.778	554.733	20.2593	9.71097	30.8856	61.6355	51.3422	229.146	34.7667	2.7196	0.000542296	0.00847683	Rn7sk	9	78175303	78175633	-	331	misc_RNA	RNA, 7SK, nuclear [Source:MGI Symbol;Acc:MGI:103186]	-	41	69	27	394	468	27	10	27	69	57	6.64502	11.9827	4.33539	73.8206	90.8444	3.31771	1.59029	5.0579	10.0936	8.40794	37.5256
Gm13398	ENSMUSG00000087364	116.783	261.931	129.427	114.411	252.474	17.2579	1.94219	3.43173	80.3941	29.7244	175.005	26.5501	2.71661	0.000239578	0.00477222	Gm13398	2	27037285	27040853	+	2837	antisense	predicted gene 13398 [Source:MGI Symbol;Acc:MGI:3652315]	-	118	247	132	100	213	23	2	3	90	33	2.23133	5.00461	2.47291	2.186	4.82393	0.329739	0.0371087	0.0655687	1.53606	0.567933	3.34375
Rnf186	ENSMUSG00000070661	439.421	1136.8	582.42	691.04	1706.87	84.7887	23.3063	12.583	553.826	24.32	911.31	139.765	2.7043	0.00144127	0.0170627	Rnf186	4	138967112	138968360	+	1249	protein_coding	ring finger protein 186 [Source:MGI Symbol;Acc:MGI:1914075]	-	444	1072	594	604	1440	113	24	11	620	27	19.0705	49.3361	25.2765	29.9905	74.0765	3.67975	1.01147	0.546091	24.0355	1.05547	39.55
Syt8	ENSMUSG00000031098	583.915	1733.83	1535.47	1353.48	2344.57	316.645	133.04	48.0442	635.113	28.8237	1510.25	232.333	2.69985	8.62108e-05	0.00223366	Syt8	7	142434850	142440396	+	1894	protein_coding	synaptotagmin VIII [Source:MGI Symbol;Acc:MGI:1859867]	-	590	1635	1566	1183	1978	422	137	42	711	32	16.7114	49.6215	43.9445	38.7359	67.1007	9.06223	3.80755	1.375	18.1767	0.824921	43.2228
Trim15	ENSMUSG00000050747	33.6493	65.7478	34.3177	152.166	303.443	9.00411	4.85548	11.4391	58.0624	7.20593	117.865	18.1134	2.69913	0.000471291	0.00769734	Trim15	17	36860691	36867210	-	1961	protein_coding	tripartite motif-containing 15 [Source:MGI Symbol;Acc:MGI:1916347]	-	34	62	35	133	256	12	5	10	65	8	0.930126	1.81738	0.9486	4.20614	8.3877	0.248889	0.134214	0.316197	1.60494	0.199184	3.25799
Csf3	ENSMUSG00000038067	281.071	769.886	482.409	193.354	1416.46	162.074	35.9306	109.815	133.097	44.1363	628.637	97.0106	2.69495	2.26483e-06	0.000145056	Csf3	11	98701263	98703629	+	1413	protein_coding	colony stimulating factor 3 (granulocyte) [Source:MGI Symbol;Acc:MGI:1339751]	-	284	726	492	169	1195	216	37	96	149	49	10.7824	29.5343	18.5061	7.41743	54.3383	6.21747	1.37837	4.21273	5.10585	1.69315	24.1157
Gm33699	ENSMUSG00000111147	92.0409	102.864	50.0058	80.0875	50.969	4.50206	4.85548	10.2952	27.6913	10.8089	75.1933	11.6306	2.69449	5.64036e-08	7.31381e-06	Gm33699	9	61032212	61059116	+	3468	lincRNA	predicted gene, 33699 [Source:MGI Symbol;Acc:MGI:5592858]	-	93	97	51	70	43	6	5	9	31	12	1.43861	1.60777	0.781599	1.25178	0.796654	0.0703679	0.075892	0.160916	0.43282	0.168945	1.17528
Catsper4	ENSMUSG00000048003	25.7319	59.3851	47.0643	68.6464	94.8261	6.00274	7.76877	0	14.2923	18.0148	59.1307	9.21572	2.66717	7.92602e-06	0.000381768	Catsper4	4	134211970	134227383	-	2101	protein_coding	cation channel, sperm associated 4 [Source:MGI Symbol;Acc:MGI:3043288]	-	26	56	48	60	80	8	8	0	16	20	0.663877	1.53213	1.21425	1.77106	2.4465	0.15487	0.200433	0	0.368738	0.464779	1.52556
Gsto1	ENSMUSG00000025068	5501.67	17175	10284.5	16805.8	34169.4	3838	2901.64	1348.67	3672.22	1624.94	16787.3	2677.09	2.64854	1.71507e-08	2.77893e-06	Gsto1	19	47854970	47864790	+	1968	protein_coding	glutathione S-transferase omega 1 [Source:MGI Symbol;Acc:MGI:1342273]	-	5559	16196	10489	14689	28827	5115	2988	1179	4111	1804	151.535	473.059	283.271	462.888	941.141	105.712	79.921	37.147	101.146	44.7563	462.379
Entpd8	ENSMUSG00000036813	261.277	1000	535.356	572.053	1287.26	96.0439	240.832	29.7417	178.654	41.4341	731.191	117.341	2.63889	5.14193e-06	0.000272658	Entpd8	2	25080304	25085716	+	2715	protein_coding	ectonucleoside triphosphate diphosphohydrolase 8 [Source:MGI Symbol;Acc:MGI:1919340]	-	264	943	546	500	1086	128	248	26	200	46	5.21644	19.9652	10.6885	11.4211	25.7004	1.91753	4.80825	0.593797	3.56685	0.827238	14.5983
Crabp2	ENSMUSG00000004885	643.296	2292.69	1395.26	566.333	926.925	166.576	160.231	3.43173	588.663	25.2207	1164.9	188.825	2.62467	0.00204204	0.0218731	Crabp2	3	87948666	87953376	+	1322	protein_coding	cellular retinoic acid binding protein II [Source:MGI Symbol;Acc:MGI:88491]	-	650	2162	1423	495	782	222	165	3	659	28	26.3768	94.0062	57.2093	23.2211	38.0063	6.83005	6.56988	0.14071	24.1367	1.03412	47.7639
Ccl28	ENSMUSG00000074715	1766.59	8780.52	4502.48	1737.9	6318.97	1548.71	871.074	162.435	823.593	375.609	4621.29	756.284	2.61098	9.975e-06	0.000452144	Ccl28	13	119623819	119654359	+	4844	protein_coding	chemokine (C-C motif) ligand 28 [Source:MGI Symbol;Acc:MGI:1861731]	-	1785	8280	4592	1519	5331	2064	897	142	922	417	19.7685	98.2559	50.3838	19.4475	70.7107	17.3304	9.74751	1.81769	9.21618	4.20315	51.7133
Mir8116	ENSMUSG00000099145	22.7628	65.7478	27.4542	36.6114	45.0424	5.2524	10.6821	1.14391	7.14614	8.10667	39.5237	6.46624	2.59591	1.36445e-07	1.4962e-05	Mir8116	5	137293780	137293876	+	97	miRNA	microRNA 8116 [Source:MGI Symbol;Acc:MGI:5530867]	-	23	62	28	32	38	7	11	1	8	9	12.7203	36.7411	15.3419	20.4591	25.1705	2.93514	5.96934	0.639239	3.9934	4.53016	22.0866
Ppp1r1b	ENSMUSG00000061718	1121.32	3920.48	4509.35	1256.23	3001.25	1341.61	372.901	29.7417	428.768	110.791	2761.72	456.763	2.59555	0.00048237	0.00780419	Ppp1r1b	11	98348404	98357796	+	2928	protein_coding	protein phosphatase 1, regulatory inhibitor subunit 1B [Source:MGI Symbol;Acc:MGI:94860]	-	1133	3697	4599	1098	2532	1788	384	26	480	123	20.7587	72.579	83.4805	23.2563	55.5614	24.837	6.90344	0.550601	7.9377	2.05105	51.1272
Ctse	ENSMUSG00000004552	271.174	1430.55	1242.3	1039.99	1917.86	274.625	143.722	59.4834	454.673	45.9378	1180.37	195.688	2.59174	3.32593e-05	0.00110248	Ctse	1	131638306	131675505	+	3170	protein_coding	cathepsin E [Source:MGI Symbol;Acc:MGI:107361]	-	274	1349	1267	909	1618	366	148	52	509	51	4.63694	24.4616	21.2427	17.7834	32.7944	4.69596	2.45758	1.01714	7.77468	0.785513	20.1838
4732471J01Rik	ENSMUSG00000053714	108.866	256.629	95.1091	60.6376	222.841	31.5144	17.4797	28.5978	33.0509	13.5111	148.816	24.8308	2.58151	1.01742e-08	1.74619e-06	4732471J01Rik	7	25376819	25566417	+	4332	antisense	RIKEN cDNA 4732471J01 gene [Source:MGI Symbol;Acc:MGI:3603586]	-	110	242	97	53	188	42	18	25	37	15	1.36221	3.21114	1.19008	0.758746	2.78837	0.394333	0.21872	0.357838	0.413559	0.169062	1.86211
Vpreb3	ENSMUSG00000000903	17.8144	47.7202	17.6491	4.57643	21.3359	8.25377	4.85548	1.14391	0	3.60296	21.8192	3.57123	2.58115	0.00105924	0.0136488	Vpreb3	10	75943057	75949657	+	859	protein_coding	pre-B lymphocyte gene 3 [Source:MGI Symbol;Acc:MGI:98938]	-	18	45	18	4	18	11	5	1	0	4	1.12414	3.01128	1.11371	0.288786	1.34636	0.520837	0.306395	0.0721841	0	0.227358	1.37685
Lpo	ENSMUSG00000009356	50.474	136.798	386.319	32.035	186.096	54.775	4.85548	4.57564	63.422	4.5037	158.344	26.4264	2.57792	0.00234587	0.0242628	Lpo	11	87806428	87828289	-	3135	protein_coding	lactoperoxidase [Source:MGI Symbol;Acc:MGI:1923363]	-	51	129	394	28	157	73	5	4	71	5	0.872716	2.36529	6.67962	0.553898	3.21768	0.947082	0.0839533	0.0791147	1.09659	0.0778709	2.73784
Tmprss6	ENSMUSG00000016942	455.256	2091.2	1215.83	1002.24	2467.85	481.72	212.67	109.815	309.964	101.784	1446.47	243.191	2.57125	7.87081e-07	6.05996e-05	Tmprss6	15	78439667	78468634	-	3359	protein_coding	transmembrane serine protease 6 [Source:MGI Symbol;Acc:MGI:1919003]	-	460	1972	1240	876	2082	642	219	96	347	113	7.34663	33.7465	19.6203	16.1735	39.8246	7.77369	3.43194	1.77213	5.002	1.64252	23.3423
Gm45627	ENSMUSG00000109846	14.8453	41.3575	35.2982	43.4761	54.525	4.50206	6.79768	0	20.5452	0	37.9004	6.36898	2.56208	0.00243332	0.0248602	Gm45627	8	34658106	34659369	-	977	lincRNA	predicted gene 45627 [Source:MGI Symbol;Acc:MGI:5791463]	-	15	39	36	38	46	6	7	0	23	0	0.823639	2.29458	1.9584	2.41212	3.02513	0.249781	0.377145	0	1.13988	0	2.10277
Tmem40	ENSMUSG00000059900	152.412	357.371	377.495	307.765	583.18	53.2743	33.0173	0	184.013	30.6252	355.645	60.186	2.5612	0.00165149	0.0188622	Tmem40	6	115729131	115762410	-	2140	protein_coding	transmembrane protein 40 [Source:MGI Symbol;Acc:MGI:2137870]	-	154	337	385	269	492	71	34	0	206	34	3.86053	9.05208	9.5618	7.79557	14.7717	1.34942	0.836316	0	4.66099	0.775725	9.00835
Tmem45b	ENSMUSG00000041737	868.945	2524.93	2214.96	3664.57	6565.52	546.25	1071.12	92.6568	796.795	181.049	3167.79	537.574	2.55874	5.49105e-05	0.00161547	Tmem45b	9	31426196	31464462	-	4724	protein_coding	transmembrane protein 45b [Source:MGI Symbol;Acc:MGI:2384574]	-	878	2381	2259	3203	5539	728	1103	81	892	201	9.97069	28.9722	25.4155	42.0491	75.3359	6.26793	12.2905	1.06319	9.1428	2.07744	36.3487
Slc5a1	ENSMUSG00000011034	291.958	874.87	549.083	390.14	1169.92	98.2949	57.2947	16.0147	313.537	71.1585	655.194	111.26	2.55662	5.79156e-05	0.00166772	Slc5a1	5	33104219	33162870	+	4104	protein_coding	solute carrier family 5 (sodium/glucose cotransporter), member 1 [Source:MGI Symbol;Acc:MGI:107678]	-	295	825	560	341	987	131	59	14	351	79	3.85616	11.5552	7.25226	5.15295	15.4522	1.29827	0.756745	0.211522	4.14118	0.939858	8.65376
Slit2	ENSMUSG00000031558	713.564	328.739	329.45	755.11	606.887	81.037	91.2831	9.15129	222.424	60.3496	546.75	92.8489	2.55628	1.31296e-05	0.000554613	Slit2	5	47983138	48307733	+	25433	protein_coding	slit guidance ligand 2 [Source:MGI Symbol;Acc:MGI:1315205]	-	721	310	336	660	512	108	94	8	249	67	1.52082	0.700643	0.702158	1.60937	1.29346	0.172714	0.194552	0.0195042	0.474052	0.128623	1.16529
Mx1	ENSMUSG00000000386	375.091	1230.12	1185.43	1130.38	1894.15	411.188	56.3236	45.7564	427.875	49.5407	1163.03	198.137	2.55219	0.000157112	0.00350229	Mx1	16	97447035	97462907	-	3785	protein_coding	MX dynamin-like GTPase 1 [Source:MGI Symbol;Acc:MGI:97243]	-	379	1160	1209	988	1598	548	58	40	479	55	5.37172	17.6167	16.9767	16.1883	27.1264	5.88867	0.806617	0.655283	6.12765	0.709479	16.6559
C1qtnf3	ENSMUSG00000058914	5726.33	1482.51	753.029	4848.72	1702.13	315.894	849.71	216.199	741.412	376.51	2902.54	499.945	2.53742	6.17653e-06	0.000315541	C1qtnf3	15	10952332	10980150	+	2557	protein_coding	C1q and tumor necrosis factor related protein 3 [Source:MGI Symbol;Acc:MGI:1932136]	-	5786	1398	768	4238	1436	421	875	189	830	418	121.391	31.4274	15.9633	102.787	36.0831	6.69659	18.0129	4.58317	15.7171	7.98157	61.5305
4930405N21Rik	ENSMUSG00000104705	31.67	83.7755	62.7524	48.0525	71.1196	6.75309	3.88439	0	31.2644	9.00741	59.474	10.1818	2.53491	0.00026933	0.00515669	4930405N21Rik	5	113320454	113321653	-	1200	TEC	RIKEN cDNA 4930405N21 gene [Source:MGI Symbol;Acc:MGI:1921047]	-	32	79	64	42	60	9	4	0	35	10	1.43057	3.78424	2.8346	2.17059	3.21255	0.305045	0.175462	0	1.41225	0.406875	2.68651
Pparg	ENSMUSG00000000440	170.226	155.886	154.92	202.507	177.799	34.5158	33.9884	17.1587	42.8768	19.8163	172.268	29.6712	2.52558	3.98802e-21	2.88626e-17	Pparg	6	115360951	115490399	+	2953	protein_coding	peroxisome proliferator activated receptor gamma [Source:MGI Symbol;Acc:MGI:97747]	THR-like	172	147	158	177	150	46	35	15	48	22	3.12468	2.86145	2.84372	3.71723	3.26369	0.633573	0.623893	0.314965	0.78705	0.363749	3.16215
Irf4	ENSMUSG00000021356	537.4	239.661	183.355	387.852	430.273	51.0233	27.1907	16.0147	166.148	49.5407	355.708	61.9835	2.51815	6.20319e-06	0.000316159	Irf4	13	30749226	30766976	+	4903	protein_coding	interferon regulatory factor 4 [Source:MGI Symbol;Acc:MGI:1096873]	IRF	543	226	187	339	363	68	28	14	186	55	5.94126	2.64959	2.02709	4.28792	4.75691	0.564091	0.300609	0.177052	1.83686	0.547701	3.93255
Slc5a8	ENSMUSG00000020062	53.4431	299.047	150.017	121.275	496.652	42.0192	0.971097	32.0295	11.6125	108.99	224.087	39.1244	2.51652	0.00201281	0.0216991	Slc5a8	10	88885992	88929515	+	5331	protein_coding	solute carrier family 5 (iodide transporter), member 8 [Source:MGI Symbol;Acc:MGI:2384916]	-	54	282	153	106	419	56	1	28	13	121	0.543407	3.04069	1.52537	1.23312	5.04994	0.42725	0.00987408	0.325675	0.118075	1.1082	2.27851
Sdcbp2	ENSMUSG00000027456	187.051	547.192	389.261	409.59	996.859	60.0274	67.9768	18.3026	199.199	98.1807	505.991	88.7372	2.50982	8.33271e-06	0.000395021	Sdcbp2	2	151572622	151590005	+	1399	protein_coding	syndecan binding protein (syntenin) 2 [Source:MGI Symbol;Acc:MGI:2385156]	-	189	516	397	358	841	80	70	16	223	109	7.24744	21.2014	15.0822	15.8699	38.6241	2.32581	2.63382	0.709148	7.71812	3.80409	19.605
Gstp2	ENSMUSG00000038155	53.4431	31.8135	25.4932	11.4411	46.2277	8.25377	5.82658	3.43173	5.35961	6.30519	33.6837	5.83537	2.50939	7.59631e-07	5.95419e-05	Gstp2	19	4040285	4042236	-	770	protein_coding	glutathione S-transferase, pi 2 [Source:MGI Symbol;Acc:MGI:95864]	-	54	30	26	10	39	11	6	3	6	7	3.76221	2.23956	1.79463	0.805413	3.25428	0.581038	0.410172	0.241582	0.377298	0.443864	2.37122
Ceacam2	ENSMUSG00000054385	6.92781	82.715	19.6101	130.428	122.089	14.2565	15.5375	3.43173	22.3317	8.10667	72.3539	12.7328	2.49835	0.00051823	0.00818909	Ceacam2	7	25516042	25539857	-	3788	protein_coding	carcinoembryonic antigen-related cell adhesion molecule 2 [Source:MGI Symbol;Acc:MGI:1347246]	-	7	78	20	114	103	19	16	3	25	9	0.0991353	1.18363	0.280616	1.8664	1.74706	0.204007	0.222339	0.0491073	0.319561	0.116005	1.03537
Slc37a1	ENSMUSG00000024036	718.513	1781.55	1220.73	1415.26	2332.72	511.734	79.6299	73.2103	596.703	61.2504	1493.76	264.505	2.4967	0.000102656	0.0025328	Slc37a1	17	31295483	31350696	+	3626	protein_coding	solute carrier family 37 (glycerol-3-phosphate transporter), member 1 [Source:MGI Symbol;Acc:MGI:2446181]	-	726	1680	1245	1237	1968	682	82	64	668	68	10.7411	26.6326	18.2488	21.1569	34.8721	7.64996	1.1904	1.09443	8.92017	0.915638	22.3303
BC030870	ENSMUSG00000074300	92.0409	335.102	285.327	187.633	393.528	37.5171	29.1329	10.2952	142.03	9.90815	258.726	45.7766	2.49627	0.000200155	0.0041907	BC030870	8	65085613	65129563	-	1507	protein_coding	cDNA sequence BC030870 [Source:MGI Symbol;Acc:MGI:3039572]	-	93	316	291	164	332	50	30	9	159	11	3.31063	12.0533	10.263	6.74901	14.1549	1.34946	1.04788	0.370309	5.10867	0.356387	9.30615
Llcfc1	ENSMUSG00000029867	17.8144	33.9344	18.6296	19.4498	90.0848	9.75446	0.971097	0	8.93268	11.7096	35.9826	6.27357	2.49508	0.00128078	0.0156314	Llcfc1	6	41684431	41685717	+	741	protein_coding	LLLL and CFNLAS motif containing 1 [Source:MGI Symbol;Acc:MGI:1923856]	-	18	32	19	17	76	13	1	0	10	13	1.30315	2.48236	1.36279	1.42279	6.58986	0.713555	0.0710374	0	0.653441	0.856579	2.63219
Nlrc4	ENSMUSG00000039193	113.814	218.452	187.277	273.441	431.459	46.5213	26.2196	27.4539	90.22	27.923	244.889	43.6675	2.48318	3.76122e-08	5.33749e-06	Nlrc4	17	74425438	74459142	-	4729	protein_coding	NLR family, CARD domain containing 4 [Source:MGI Symbol;Acc:MGI:3036243]	-	115	206	191	239	364	62	27	24	101	31	1.30457	2.50398	2.14663	3.13428	4.94553	0.533243	0.300538	0.314685	1.03413	0.320063	2.807
Edn2	ENSMUSG00000028635	48.4946	217.392	89.226	24.0262	86.5288	45.7709	5.82658	0	24.1182	7.20593	93.1335	16.5843	2.47846	0.00301803	0.0292102	Edn2	4	120161206	120167360	+	1462	protein_coding	endothelin 2 [Source:MGI Symbol;Acc:MGI:95284]	-	49	205	91	21	73	61	6	0	27	8	1.798	8.06007	3.30816	0.890802	3.20816	1.69701	0.216028	0	0.894212	0.267168	3.45304
Dkk2	ENSMUSG00000028031	5061.26	490.988	479.467	2600.55	1088.13	315.144	301.04	478.155	264.407	389.12	1944.08	349.573	2.47564	2.27042e-05	0.000836933	Dkk2	3	132085292	132180304	+	3705	protein_coding	dickkopf WNT signaling pathway inhibitor 2 [Source:MGI Symbol;Acc:MGI:1890663]	-	5114	463	489	2273	918	420	310	418	296	432	74.0479	7.18332	7.01477	38.047	15.9197	4.61066	4.40432	6.99557	3.86837	5.69296	28.4425
Alox8	ENSMUSG00000020891	14.8453	84.8359	121.583	68.6464	138.683	16.5075	11.6532	10.2952	36.624	1.80148	85.7187	15.3763	2.47446	0.000225559	0.00457268	Alox8	11	69183932	69197843	-	3559	protein_coding	arachidonate 8-lipoxygenase [Source:MGI Symbol;Acc:MGI:1098228]	-	15	80	124	60	117	22	12	9	41	2	0.226102	1.29209	1.85177	1.04552	2.11222	0.251418	0.177484	0.156801	0.557802	0.0274375	1.30554
Cbr2	ENSMUSG00000025150	12284	49639.6	35693.4	30808.5	56761.7	8905.07	3292.99	3889.3	15978.8	1283.56	37037.4	6669.94	2.47321	3.11844e-05	0.00105299	Cbr2	11	120729489	120732114	-	1327	protein_coding	carbonyl reductase 2 [Source:MGI Symbol;Acc:MGI:107200]	-	12412	46810	36403	26928	47887	11868	3391	3400	17888	1425	501.778	2027.68	1458.01	1258.47	2318.61	363.755	134.512	158.87	652.702	52.4308	1512.91
Gm16048	ENSMUSG00000087411	19.7937	22.2694	5.88304	18.3057	2.37065	3.75171	4.85548	0	1.78654	1.80148	13.7245	2.43904	2.46402	0.00202456	0.0217767	Gm16048	3	90451583	90457095	+	663	antisense	predicted gene 16048 [Source:MGI Symbol;Acc:MGI:3801855]	-	20	21	6	16	2	5	5	0	2	2	1.61829	1.8207	0.480984	1.49663	0.193819	0.306732	0.396974	0	0.146063	0.147285	1.12209
Ntf3	ENSMUSG00000049107	57.4018	117.71	240.224	99.5373	238.251	36.0165	62.1502	0	34.8374	5.40444	150.625	27.6817	2.44111	0.00202175	0.0217739	Ntf3	6	126101412	126166910	-	1714	protein_coding	neurotrophin 3 [Source:MGI Symbol;Acc:MGI:97380]	-	58	111	245	87	201	48	64	0	39	6	1.81534	3.72258	7.59711	3.14788	7.5347	1.13902	1.96551	0	1.10174	0.170916	4.76352
Naip1	ENSMUSG00000021640	1216.32	3850.49	3054.28	1711.58	5184.62	285.881	187.422	75.4981	2207.26	27.0222	3003.46	556.617	2.43173	0.00520561	0.042916	Naip1	13	100407764	100452869	-	5536	protein_coding	NLR family, apoptosis inhibitory protein 1 [Source:MGI Symbol;Acc:MGI:1298223]	-	1229	3631	3115	1496	4374	381	193	66	2471	30	11.9096	37.7018	29.9058	16.7589	50.7649	2.79918	1.83513	0.739235	21.6123	0.264587	29.4082
4930415O20Rik	ENSMUSG00000022993	111.835	224.815	141.193	170.472	274.996	32.2647	37.8728	19.4465	66.1018	15.3126	184.662	34.1997	2.42846	5.65791e-09	1.09594e-06	4930415O20Rik	15	98571004	98589580	+	558	protein_coding	RIKEN cDNA 4930415O20 gene [Source:MGI Symbol;Acc:MGI:1921113]	-	113	212	144	149	232	43	39	17	74	17	10.8639	21.8391	13.7158	16.56	26.7137	3.13427	3.67905	1.88908	6.42128	1.4875	17.9385
Cp	ENSMUSG00000003617	2108.03	14083.8	9699.16	3586.77	8629.17	2616.45	1148.81	900.258	1446.2	988.113	7621.39	1419.96	2.42404	8.57692e-07	6.44367e-05	Cp	3	19957054	20009145	+	9566	protein_coding	ceruloplasmin [Source:MGI Symbol;Acc:MGI:88476]	-	2130	13281	9892	3135	7280	3487	1183	787	1619	1097	11.9451	79.8055	54.96	20.3243	48.8969	14.826	6.50968	5.10128	8.19485	5.59911	43.1864
Ubxn10	ENSMUSG00000043621	63.34	155.886	85.304	69.7905	162.39	56.2757	8.73987	9.15129	22.3317	2.70222	107.342	19.8402	2.42282	0.000177895	0.00381289	Ubxn10	4	138709837	138737167	-	4564	protein_coding	UBX domain protein 10 [Source:MGI Symbol;Acc:MGI:2443123]	-	64	147	87	61	137	75	9	8	25	3	0.752272	1.85142	1.01313	0.828883	1.92866	0.668372	0.103801	0.108687	0.265228	0.0320936	1.27487
Pcdh17	ENSMUSG00000035566	670.018	1416.76	1888.45	306.621	1540.92	295.635	137.896	300.848	223.317	139.615	1164.56	219.462	2.40783	1.67604e-07	1.76652e-05	Pcdh17	14	84443563	84539002	+	12991	protein_coding	protocadherin 17 [Source:MGI Symbol;Acc:MGI:2684924]	-	677	1336	1926	268	1300	394	142	263	250	155	2.79567	5.91148	7.87964	1.27939	6.42956	1.23355	0.575375	1.2553	0.931798	0.582548	4.85915
Mkrn2os	ENSMUSG00000068011	318.679	779.43	824.605	558.324	1214.96	75.7846	33.9884	38.893	511.842	36.9304	739.2	139.488	2.40518	0.000890528	0.0120169	Mkrn2os	6	115583544	115592576	-	2542	protein_coding	makorin, ring finger protein 2, opposite strand [Source:MGI Symbol;Acc:MGI:1917541]	-	322	735	841	488	1025	101	35	34	573	41	6.79549	16.6205	17.5838	11.9057	25.9077	1.61603	0.724766	0.829351	10.9145	0.7875	15.7626
Padi4	ENSMUSG00000025330	1316.28	5992.6	4164.21	2575.38	4239.91	1218.56	167.029	20.5904	1571.26	491.804	3657.68	693.848	2.39799	0.00187193	0.0206521	Padi4	4	140745865	140774236	-	4835	protein_coding	peptidyl arginine deiminase, type IV [Source:MGI Symbol;Acc:MGI:1338898]	-	1330	5651	4247	2251	3577	1624	172	18	1759	546	14.7569	67.1833	46.6851	28.8728	47.5338	13.6613	1.87257	0.23084	17.6154	5.51364	41.0064
Ankrd37	ENSMUSG00000050914	401.813	632.027	187.277	184.201	490.725	25.5117	19.4219	24.0221	258.154	33.3274	379.209	72.0875	2.39424	0.000722095	0.0104038	Ankrd37	8	45996902	46005707	-	1539	protein_coding	ankyrin repeat domain 37 [Source:MGI Symbol;Acc:MGI:3603344]	-	406	596	191	161	414	34	20	21	289	37	14.1523	22.2608	6.59611	6.48778	17.2839	0.898551	0.684064	0.846088	9.0925	1.17383	13.3562
Gm14005	ENSMUSG00000074813	472.081	1182.4	662.822	802.019	1780.36	240.11	45.6415	45.7564	477.005	123.401	979.936	186.383	2.39334	0.000106501	0.00259815	Gm14005	2	128178319	128502765	-	4070	lincRNA	predicted gene 14005 [Source:MGI Symbol;Acc:MGI:3652191]	-	477	1115	676	701	1502	320	47	40	534	137	6.2873	15.7475	8.82765	10.6815	23.7113	3.19785	0.607867	0.609397	6.35289	1.6435	13.0511
Oas1g	ENSMUSG00000066861	244.453	481.444	529.473	338.656	999.23	86.2894	95.1675	26.3099	273.34	12.6104	518.651	98.7434	2.39193	0.000334267	0.00599802	Oas1g	5	120876142	120887613	-	2340	protein_coding	2'-5' oligoadenylate synthetase 1G [Source:MGI Symbol;Acc:MGI:97429]	-	247	454	540	296	843	115	98	23	306	14	5.66267	11.1525	12.2651	7.84486	23.1469	1.99887	2.20453	0.609462	6.33184	0.292116	12.0144
Lrrc26	ENSMUSG00000026961	252.37	1099.69	697.14	691.04	1159.25	198.841	97.1097	2.28782	369.813	76.563	779.897	148.923	2.38777	0.00183727	0.0203926	Lrrc26	2	25289915	25291180	+	1190	protein_coding	leucine rich repeat containing 26 [Source:MGI Symbol;Acc:MGI:2385129]	-	255	1037	711	604	978	265	100	2	414	85	11.4957	50.0915	31.7552	31.4774	52.8047	9.05735	4.42342	0.104212	16.8453	3.4875	35.5249
Gm24993	ENSMUSG00000088036	12.8659	11.6649	4.90253	18.3057	32.0038	3.75171	3.88439	0	1.78654	5.40444	15.9486	2.96542	2.38736	0.000707861	0.010246	Gm24993	X	104076971	104077061	+	91	miRNA	predicted gene, 24993 [Source:MGI Symbol;Acc:MGI:5454770]	-	13	11	5	16	27	5	4	0	2	6	7.66377	6.94838	2.92026	10.904	19.0635	2.23476	2.31379	0	1.06417	3.21923	9.49999
Gm16505	ENSMUSG00000096107	1021.36	180.276	171.589	675.023	116.162	106.549	79.6299	16.0147	125.951	85.5704	432.881	82.7429	2.38568	0.000205744	0.00425904	Gm16505	13	3358273	3363862	+	1627	transcribed_unprocessed_pseudogene	predicted gene 16505 [Source:MGI Symbol;Acc:MGI:3642261]	-	1032	170	175	590	98	142	82	14	141	95	34.0277	6.00612	5.71667	22.4892	3.87007	3.54979	2.65296	0.53355	4.1962	2.85088	14.4219
Prox1	ENSMUSG00000010175	319.669	120.891	73.5379	443.913	190.837	19.5089	12.6243	19.4465	89.3268	79.2652	229.77	44.0343	2.38179	0.000142087	0.00324746	Prox1	1	190118035	190170714	-	8390	protein_coding	prospero homeobox 1 [Source:MGI Symbol;Acc:MGI:97772]	HPD	323	114	75	388	161	26	13	17	100	88	2.06529	0.781044	0.475108	2.868	1.23295	0.126042	0.0815618	0.125638	0.577115	0.51211	1.48448
P2ry10b	ENSMUSG00000054293	32.6597	90.1381	69.6159	37.7555	168.316	14.2565	12.6243	17.1587	19.6519	13.5111	79.6971	15.4405	2.36714	6.21584e-07	5.03576e-05	P2ry10b	X	107148927	107173661	+	3465	protein_coding	purinergic receptor P2Y, G-protein coupled 10B [Source:MGI Symbol;Acc:MGI:2441814]	-	33	85	71	33	142	19	13	15	22	15	0.510918	1.41009	1.08905	0.590636	2.63309	0.223025	0.19749	0.268425	0.307428	0.211364	1.24676
Trdn	ENSMUSG00000019787	1413.27	586.428	287.288	669.302	266.698	95.2935	65.0635	16.0147	342.121	107.188	644.598	125.136	2.36403	0.000382469	0.00659584	Trdn	10	33080554	33476709	+	9352	protein_coding	triadin [Source:MGI Symbol;Acc:MGI:1924007]	-	1428	553	293	585	225	127	67	14	383	119	8.19151	3.39901	1.66516	3.87936	1.54582	0.552334	0.377116	0.0928236	1.98298	0.621277	3.73617
Gm20443	ENSMUSG00000092219	11.8762	6.36269	4.90253	41.1878	13.0386	1.50069	1.94219	4.57564	3.57307	3.60296	15.4736	3.03891	2.36286	0.00134815	0.0162436	Gm20443	17	35737734	35739806	-	735	lincRNA	predicted gene 20443 [Source:MGI Symbol;Acc:MGI:5141908]	-	12	6	5	36	11	2	2	4	4	4	0.875859	0.469241	0.361556	3.03756	0.961581	0.110674	0.143235	0.337448	0.26351	0.265714	1.14116
Ptpru	ENSMUSG00000028909	2409.89	5730.66	3910.26	3205.79	6292.9	1430.15	750.658	398.081	1113.9	495.407	4309.9	837.641	2.36279	3.68737e-09	7.68051e-07	Ptpru	4	131768457	131838288	-	7113	protein_coding	protein tyrosine phosphatase, receptor type, U [Source:MGI Symbol;Acc:MGI:1321151]	-	2435	5404	3988	2802	5309	1906	773	348	1247	550	18.3648	43.6712	29.7986	24.4301	47.9557	10.8986	5.72047	3.03362	8.48864	3.77531	32.8441
Trim6	ENSMUSG00000072244	178.144	431.603	339.255	326.07	731.346	96.0439	51.4681	11.4391	209.025	21.6178	401.284	77.9187	2.36238	0.000283529	0.00532525	Trim6	7	104218793	104235152	+	4894	protein_coding	tripartite motif-containing 6 [Source:MGI Symbol;Acc:MGI:2137352]	-	180	407	346	285	617	128	53	10	234	24	1.9731	4.78038	3.75755	3.61152	8.10031	1.06377	0.570055	0.126698	2.31513	0.239436	4.44457
Elf3	ENSMUSG00000003051	9722.68	23572.7	19811.1	17387	32533.6	5524.02	1322.63	623.431	11543.7	1027.75	20605.4	4008.31	2.36191	0.000553386	0.00859451	Elf3	1	135253575	135258568	-	2217	protein_coding	E74-like factor 3 [Source:MGI Symbol;Acc:MGI:1101781]	ETS	9824	22229	20205	15197	27447	7362	1362	545	12923	1141	237.719	576.35	484.38	425.11	795.444	135.062	32.3383	15.2428	282.242	25.1283	503.801
Htr1d	ENSMUSG00000070687	60.3709	162.249	100.992	112.122	180.17	12.7558	25.2485	10.2952	66.9951	4.5037	123.181	23.9597	2.3596	0.000106005	0.00259135	Htr1d	4	136423524	136444398	+	3201	protein_coding	5-hydroxytryptamine (serotonin) receptor 1D [Source:MGI Symbol;Acc:MGI:96276]	-	61	153	103	98	152	17	26	9	75	5	1.02231	2.7475	1.71019	1.89867	3.05097	0.216006	0.427556	0.174338	1.13449	0.0762653	2.08593
Lrrc74b	ENSMUSG00000022759	158.35	50.9015	25.4932	117.843	37.9304	14.2565	28.1618	1.14391	7.14614	25.2207	78.1036	15.1858	2.3582	0.00056379	0.00872487	Lrrc74b	16	17544465	17561247	-	3941	protein_coding	leucine rich repeat containing 74B [Source:MGI Symbol;Acc:MGI:1921935]	-	160	48	26	103	32	19	29	1	8	28	2.17798	0.700111	0.350639	1.62084	0.521704	0.196087	0.387344	0.0157336	0.0982897	0.346892	1.07425
Trac	ENSMUSG00000076928	108.866	27.5717	23.5321	88.0962	60.4516	12.7558	4.85548	6.86346	30.3711	5.40444	61.7034	12.0501	2.34792	0.00013148	0.00307287	Trac	14	54220521	54224206	+	935	TR_C_gene	T cell receptor alpha constant [Source:MGI Symbol;Acc:MGI:4439838]	-	110	26	24	77	51	17	5	6	34	6	6.31134	1.59843	1.36425	5.10726	3.50461	0.739503	0.28149	0.3979	1.76073	0.313316	3.57718
Gm867	ENSMUSG00000050157	32.6597	13.7858	2.94152	59.4935	37.9304	10.5048	0.971097	4.57564	8.03941	4.5037	29.3622	5.71893	2.3408	0.00169813	0.0192934	Gm867	10	75937723	75940672	-	1228	protein_coding	predicted gene 867 [Source:MGI Symbol;Acc:MGI:2685713]	-	33	13	3	52	32	14	1	4	9	5	1.44164	0.608524	0.129842	2.62612	1.6743	0.463695	0.0428654	0.201974	0.354869	0.198799	1.29608
Cytl1	ENSMUSG00000062329	61.3606	36.0553	9.80506	94.9608	26.0772	8.25377	10.6821	0	20.5452	5.40444	45.6518	8.97709	2.33562	0.00167291	0.0190668	Cytl1	5	37735519	37739820	+	1056	protein_coding	cytokine-like 1 [Source:MGI Symbol;Acc:MGI:2684993]	-	62	34	10	83	22	11	11	0	23	6	3.14969	1.85075	0.503302	4.87442	1.33856	0.423673	0.54832	0	1.0546	0.277415	2.34335
Rnf183	ENSMUSG00000063851	105.896	217.392	220.614	278.018	405.381	69.7819	28.1618	3.43173	131.31	10.8089	245.46	48.6989	2.33009	0.00110948	0.0140625	Rnf183	4	62427540	62435252	-	1524	protein_coding	ring finger protein 183 [Source:MGI Symbol;Acc:MGI:1923322]	-	107	205	225	243	342	93	29	3	147	12	3.76651	7.73217	7.84676	9.8885	14.4186	2.48199	1.00166	0.122059	4.67043	0.384449	8.7305
Ada	ENSMUSG00000017697	601.73	2825.04	2112.01	790.578	2121.73	402.934	164.115	210.48	799.474	104.486	1690.22	336.298	2.32903	5.02859e-05	0.00150443	Ada	2	163726584	163750239	-	2002	protein_coding	adenosine deaminase [Source:MGI Symbol;Acc:MGI:87916]	-	608	2664	2154	691	1790	537	169	184	895	116	16.2922	76.4896	57.184	21.4054	57.4473	10.9097	4.44353	5.69887	21.6463	2.82902	45.7637
Lamb3	ENSMUSG00000026639	1041.15	2878.06	2515	1875.19	3743.26	598.774	443.791	32.0295	1046.02	290.939	2410.53	482.31	2.32095	0.000234059	0.00469241	Lamb3	1	193207699	193343878	+	6612	protein_coding	laminin, beta 3 [Source:MGI Symbol;Acc:MGI:99915]	-	1052	2714	2565	1639	3158	798	457	28	1171	323	8.53539	23.5944	20.618	15.3729	30.6874	4.90877	3.63822	0.262579	8.57528	2.38513	19.7616
Noxa1	ENSMUSG00000036805	248.411	818.666	643.212	478.237	1440.17	126.058	223.352	221.919	126.844	29.7244	725.739	145.579	2.31852	1.71792e-05	0.000680649	Noxa1	2	25085667	25095149	-	1617	protein_coding	NADPH oxidase activator 1 [Source:MGI Symbol;Acc:MGI:2449980]	-	251	772	656	418	1215	168	230	194	142	33	8.3273	27.4435	21.5619	16.0315	48.2777	4.22573	7.48726	7.4392	4.25209	0.996429	24.3284
Slc40a1	ENSMUSG00000025993	4380.35	11784.8	7446.94	7379.49	14833.2	2494.14	1477.04	289.409	4372.54	633.221	9164.94	1853.27	2.30594	0.000132861	0.00309848	Slc40a1	1	45908068	45926523	-	9000	protein_coding	solute carrier family 40 (iron-regulated transporter), member 1 [Source:MGI Symbol;Acc:MGI:1315204]	-	4426	11113	7595	6450	12514	3324	1521	253	4895	703	26.3821	70.9776	44.8516	44.4454	89.3376	15.0218	8.89594	1.74306	26.3351	3.81378	55.1988
Padi3	ENSMUSG00000025328	59.3812	124.073	92.1676	86.9521	210.988	48.7723	5.82658	1.14391	46.4499	13.5111	114.712	23.1408	2.29979	0.00116911	0.0146052	Padi3	4	140785365	140810648	-	3447	protein_coding	peptidyl arginine deiminase, type III [Source:MGI Symbol;Acc:MGI:1338891]	-	60	117	94	76	178	65	6	1	52	15	0.933793	1.95109	1.44937	1.36736	3.31787	0.766963	0.0916252	0.0179884	0.730443	0.212467	1.8039
Pla2g2d	ENSMUSG00000041202	209.814	133.617	87.265	155.598	77.0462	25.5117	12.6243	4.57564	56.2759	35.1289	132.668	26.8233	2.29962	1.92725e-05	0.000740608	Pla2g2d	4	138775735	138782046	+	2243	protein_coding	phospholipase A2, group IID [Source:MGI Symbol;Acc:MGI:1341796]	-	212	126	89	136	65	34	13	4	63	39	5.07046	3.22904	2.10889	3.76027	1.86194	0.616527	0.305084	0.110577	1.35999	0.848942	3.20612
Tslp	ENSMUSG00000024379	62.3503	8.48359	14.7076	68.6464	22.5212	4.50206	7.76877	5.71955	11.6125	6.30519	35.3418	7.18161	2.29951	0.000252256	0.00492349	Tslp	18	32815383	32819799	+	1133	protein_coding	thymic stromal lymphopoietin [Source:MGI Symbol;Acc:MGI:1855696]	-	63	8	15	60	19	6	8	5	13	7	2.98299	0.405875	0.703646	3.28421	1.07747	0.215389	0.371677	0.273637	0.555569	0.301655	1.69084
Gm14137	ENSMUSG00000055926	192.989	440.086	213.75	328.359	718.308	64.5295	33.0173	46.9003	164.361	75.6622	378.698	76.8941	2.2981	2.28174e-06	0.000145709	Gm14137	2	119174509	119177575	+	3067	protein_coding	predicted gene 14137 [Source:MGI Symbol;Acc:MGI:3651144]	-	195	415	218	287	606	86	34	41	184	84	3.41084	7.77798	3.77777	5.80333	12.6952	1.14048	0.58354	0.828905	2.90488	1.33724	6.69302
G930009F23Rik	ENSMUSG00000115009	196.948	88.0172	45.1033	46.9084	30.8185	11.2551	11.6532	8.00737	37.5172	14.4119	81.559	16.569	2.29685	9.43642e-05	0.00238792	G930009F23Rik	15	38436225	38455134	-	2819	lincRNA	RIKEN cDNA G930009F23 gene [Source:MGI Symbol;Acc:MGI:3642701]	-	199	83	46	41	26	15	12	7	42	16	3.78703	1.69245	0.867273	0.901982	0.592596	0.216421	0.224074	0.153971	0.721404	0.27712	1.56827
Ly6d	ENSMUSG00000034634	11.8762	16.9672	50.9863	41.1878	27.2625	8.25377	12.6243	0	2.6798	6.30519	29.656	5.9726	2.29497	0.00058372	0.0089126	Ly6d	15	74762056	74763620	-	744	protein_coding	lymphocyte antigen 6 complex, locus D [Source:MGI Symbol;Acc:MGI:96881]	-	12	16	52	36	23	11	13	0	3	7	0.865264	1.23617	3.7147	3.00081	1.98626	0.601343	0.919762	0	0.195242	0.459375	2.16064
Angptl1	ENSMUSG00000033544	178.144	37.1157	28.4347	65.2141	22.5212	5.2524	35.9306	6.86346	14.2923	5.40444	66.2859	13.5486	2.29494	0.00111044	0.0140665	Angptl1	1	156838562	156861078	+	2841	protein_coding	angiopoietin-like 1 [Source:MGI Symbol;Acc:MGI:1919963]	-	180	35	29	57	19	7	37	6	16	6	3.39893	0.708156	0.542525	1.24426	0.429698	0.100214	0.685545	0.130953	0.272692	0.103115	1.26471
Alox15	ENSMUSG00000018924	2201.06	10484.7	13011.3	6829.17	14830.8	2580.43	2324.81	3689.11	796.795	275.627	9471.4	1933.35	2.29252	0.000234886	0.00470466	Alox15	11	70344152	70352031	-	2454	protein_coding	arachidonate 15-lipoxygenase [Source:MGI Symbol;Acc:MGI:87997]	-	2224	9887	13270	5969	12512	3439	2394	3225	892	306	48.6184	231.591	287.402	150.847	327.592	56.9981	51.3517	81.4873	17.6001	6.08821	209.21
Acp5	ENSMUSG00000001348	708.616	2362.68	1911.99	1784.81	2914.72	362.416	344.739	146.421	756.598	365.701	1936.56	395.175	2.29239	2.70568e-07	2.53214e-05	Acp5	9	22126727	22135711	-	2030	protein_coding	acid phosphatase 5, tartrate resistant [Source:MGI Symbol;Acc:MGI:87883]	-	716	2228	1950	1560	2459	483	355	128	847	406	18.9216	63.0887	51.0542	47.6582	77.8293	9.67728	9.20529	3.90975	20.2028	9.76501	51.7104
Egln3	ENSMUSG00000035105	1220.28	2788.98	1333.49	878.674	1558.7	363.166	107.792	46.9003	975.448	94.5778	1556.03	317.577	2.29222	0.000821814	0.0113646	Egln3	12	54178981	54203860	-	2662	protein_coding	egl-9 family hypoxia-inducible factor 3 [Source:MGI Symbol;Acc:MGI:1932288]	-	1233	2630	1360	768	1315	484	111	41	1092	105	24.8482	56.7911	27.1534	17.8921	31.7394	7.39503	2.19493	0.955016	19.8627	1.92586	31.6848
Gdf15	ENSMUSG00000038508	62.3503	119.831	595.167	408.446	707.64	38.2675	65.0635	3.43173	46.4499	234.193	378.687	77.481	2.28821	0.00511921	0.0424684	Gdf15	8	70629393	70632456	-	1852	protein_coding	growth differentiation factor 15 [Source:MGI Symbol;Acc:MGI:1346047]	-	63	113	607	357	597	51	67	3	52	260	1.8249	3.50728	17.4197	11.9546	20.7116	1.12004	1.90432	0.100442	1.35952	6.85449	11.0836
Ifi27l2b	ENSMUSG00000021208	13.8556	44.5388	35.2982	35.4673	30.8185	5.2524	3.88439	0	20.5452	2.70222	31.9957	6.47683	2.2875	0.001292	0.0157241	Ifi27l2b	12	103450898	103457223	-	1093	protein_coding	interferon, alpha-inducible protein 27 like 2B [Source:MGI Symbol;Acc:MGI:1916390]	-	14	42	36	31	26	7	4	0	23	3	0.687145	2.20883	1.75055	1.75894	1.52839	0.260484	0.192639	0	1.0189	0.134012	1.58677
Tbx1	ENSMUSG00000009097	216.741	63.6269	43.1423	196.786	60.4516	21.0096	11.6532	8.00737	57.1691	20.717	116.15	23.7113	2.28748	0.000170116	0.00369355	Tbx1	16	18580979	18590671	-	3517	protein_coding	T-box 1 [Source:MGI Symbol;Acc:MGI:98493]	T-box	219	60	44	172	51	28	12	7	64	23	3.34051	0.980644	0.664926	3.03295	0.931705	0.323808	0.179603	0.123413	0.881114	0.319299	1.79015
Gm7609	ENSMUSG00000079457	38.5978	115.589	74.5184	52.6289	320.038	30.7641	10.6821	19.4465	16.9721	45.037	120.274	24.5803	2.28606	0.000134864	0.00313509	Gm7609	1	85199613	85213786	+	2496	transcribed_unprocessed_pseudogene	predicted pseudogene 7609 [Source:MGI Symbol;Acc:MGI:3644536]	-	39	109	76	46	270	41	11	17	19	50	0.838225	2.51023	1.61831	1.14294	6.95024	0.6681	0.231981	0.422318	0.368581	0.978066	2.61199
Myo5c	ENSMUSG00000033590	6861.5	3392.38	3024.86	4785.8	2886.27	1288.34	760.369	203.616	1463.17	586.382	4190.16	860.376	2.28363	1.11624e-06	8.02514e-05	Myo5c	9	75232020	75305451	+	9697	protein_coding	myosin VC [Source:MGI Symbol;Acc:MGI:2442485]	-	6933	3199	3085	4183	2435	1717	783	178	1638	651	38.3552	18.9631	16.9087	26.7522	16.134	7.2017	4.2504	1.1382	8.17901	3.27783	23.4226
Gm8162	ENSMUSG00000111548	35.6287	168.611	112.758	96.105	175.428	13.5062	46.6126	8.00737	47.3432	5.40444	117.706	24.1748	2.28223	0.000256875	0.00498862	Gm8162	9	31434043	31434707	-	665	processed_pseudogene	predicted gene 8162 [Source:MGI Symbol;Acc:MGI:3644710]	-	36	159	115	84	148	18	48	7	53	6	2.90417	13.7438	9.19113	7.8337	14.2995	1.10091	3.79949	0.652696	3.85903	0.440527	9.59446
Muc1	ENSMUSG00000042784	1727	5857.92	7358.7	5515.74	10299.3	2089.7	839.028	173.874	3048.72	190.957	6151.73	1268.46	2.27778	0.0013473	0.0162425	Muc1	3	89229057	89233381	+	2346	protein_coding	mucin 1, transmembrane [Source:MGI Symbol;Acc:MGI:97231]	-	1745	5524	7505	4821	8689	2785	864	152	3413	212	39.9032	135.35	170.026	127.444	237.97	48.2836	19.3861	4.01745	70.4421	4.41215	142.139
Sytl3	ENSMUSG00000041831	116.783	173.914	84.3235	130.428	372.192	45.0206	8.73987	30.8856	50.9163	45.037	175.528	36.1199	2.27654	5.98942e-06	0.000308889	Sytl3	17	6659093	6738044	+	5062	protein_coding	synaptotagmin-like 3 [Source:MGI Symbol;Acc:MGI:1933367]	-	118	164	86	114	314	60	9	27	57	50	1.25055	1.86232	0.902961	1.39666	3.98555	0.482094	0.0935892	0.330732	0.545227	0.48227	1.87961
Apod	ENSMUSG00000022548	206.845	75.2919	22.5516	299.756	60.4516	24.7613	34.9595	35.4612	23.225	19.8163	132.979	27.6447	2.26831	0.000113868	0.00273484	Apod	16	31296192	31314808	-	2577	protein_coding	apolipoprotein D [Source:MGI Symbol;Acc:MGI:88056]	-	209	71	23	262	51	33	36	31	26	22	4.35083	1.58371	0.474358	6.30516	1.27156	0.520837	0.735349	0.745903	0.488521	0.416822	2.79712
Sgcg	ENSMUSG00000035296	692.781	229.057	117.661	685.32	165.946	61.5281	47.5837	10.2952	223.317	49.5407	378.153	78.4529	2.26772	0.00120859	0.0149691	Sgcg	14	61219115	61258490	-	3822	protein_coding	sarcoglycan, gamma (dystrophin-associated glycoprotein) [Source:MGI Symbol;Acc:MGI:1346524]	-	700	216	120	599	140	82	49	9	250	55	9.82534	3.24859	1.66872	9.71953	2.35352	0.872621	0.674855	0.146011	3.16719	0.70261	5.36314
Gm5294	ENSMUSG00000094504	95.0099	335.102	143.154	176.192	395.899	12.0055	14.5665	8.00737	92.8998	110.791	229.071	47.6541	2.26338	0.00132742	0.0160741	Gm5294	5	138820080	138821619	+	651	protein_coding	predicted gene 5294 [Source:MGI Symbol;Acc:MGI:3646467]	Fork	96	316	146	154	334	16	15	7	104	123	7.91099	27.9022	11.9197	14.6706	32.9645	0.999635	1.21287	0.666733	7.73529	9.22501	19.0736
Padi2	ENSMUSG00000028927	13353.8	46740.3	27200.2	18187.9	39675.2	11209.4	1304.18	2364.46	13399.9	2054.59	29031.5	6066.5	2.25864	0.000316936	0.00577777	Padi2	4	140906344	140952586	+	5013	protein_coding	peptidyl arginine deiminase, type II [Source:MGI Symbol;Acc:MGI:1338892]	-	13493	44076	27741	15897	33472	14939	1343	2067	15001	2281	144.395	505.402	294.115	196.665	429.007	121.207	14.1021	25.5669	144.893	22.2162	313.917
Gm28286	ENSMUSG00000100502	63.34	224.815	52.9473	42.3319	104.309	33.0151	5.82658	41.1808	4.46634	18.0148	97.5486	20.5007	2.2531	0.000496304	0.00791267	Gm28286	1	154027363	154034301	-	586	lincRNA	predicted gene 28286 [Source:MGI Symbol;Acc:MGI:5578992]	-	64	212	54	37	88	44	6	36	5	20	5.85899	20.7956	4.89766	3.91573	9.64863	3.05392	0.538963	3.80925	0.413139	1.66638	9.02332
Gm43595	ENSMUSG00000105746	82.144	76.3523	42.1618	73.2228	66.3783	9.00411	16.5086	1.14391	33.9442	10.8089	68.0518	14.2819	2.24392	3.96685e-05	0.00126288	Gm43595	3	90468898	90470959	-	1071	unprocessed_pseudogene	predicted gene 43595 [Source:MGI Symbol;Acc:MGI:5663732]	-	83	72	43	64	56	12	17	1	38	12	4.15747	3.86434	2.13389	3.70595	3.35953	0.455716	0.835535	0.0578956	1.71798	0.547059	3.44424
Gm2260	ENSMUSG00000098428	31.67	10.6045	10.7856	14.8734	113.791	5.2524	4.85548	5.71955	9.82594	12.6104	36.3449	7.65275	2.24169	0.00186188	0.0205671	Gm2260	14	26016431	26025837	+	657	unprocessed_pseudogene	predicted gene 2260 [Source:MGI Symbol;Acc:MGI:3780429]	-	32	10	11	13	96	7	5	5	11	14	2.61291	0.874917	0.889857	1.22712	9.38829	0.433346	0.400599	0.471889	0.810684	1.04041	2.99862
Sprr2f	ENSMUSG00000050635	15110.5	32783.8	19019.9	53210.1	122287	8679.22	4185.43	1862.29	34869.6	1673.58	48482.2	10254	2.24125	0.00481398	0.0405277	Sprr2f	3	92365187	92366442	+	609	protein_coding	small proline-rich protein 2F [Source:MGI Symbol;Acc:MGI:1330349]	-	15268	30915	19398	46508	103167	11567	4310	1628	39036	1858	1344.95	2917.99	1692.9	4736.09	10884.4	772.513	372.533	165.757	3103.65	148.96	4315.26
Plekha6	ENSMUSG00000041757	4943.49	4515.39	3428.83	5552.35	5106.38	1453.41	741.918	186.457	2011.64	640.427	4709.29	1006.77	2.22547	5.55992e-06	0.000289489	Plekha6	1	133164210	133303435	+	12530	protein_coding	pleckstrin homology domain containing, family A member 6 [Source:MGI Symbol;Acc:MGI:2388662]	-	4995	4258	3497	4853	4308	1937	764	163	2252	711	21.3858	19.5338	14.8333	24.0197	22.0905	6.28754	3.20957	0.806624	8.70245	2.77052	20.3726
Fcna	ENSMUSG00000026938	167.257	495.23	314.742	211.66	465.833	40.5185	14.5665	32.0295	169.721	97.28	330.944	70.8231	2.22283	0.000126007	0.00297054	Fcna	2	25624666	25628030	-	1374	protein_coding	ficolin A [Source:MGI Symbol;Acc:MGI:1340905]	-	169	467	321	185	393	54	15	28	190	108	6.59843	19.5372	12.4168	8.35015	18.3775	1.59849	0.574658	1.26359	6.69563	3.83778	13.056
Cacna2d3	ENSMUSG00000021991	296.906	632.027	323.567	105.258	384.046	72.7833	65.0635	28.5978	173.294	33.3274	348.361	74.6132	2.22139	4.37062e-05	0.00136343	Cacna2d3	14	28904943	29721864	-	8720	protein_coding	calcium channel, voltage-dependent, alpha2/delta subunit 3 [Source:MGI Symbol;Acc:MGI:1338890]	-	300	596	330	92	324	97	67	25	194	37	1.84563	3.92882	2.01136	0.654305	2.38731	0.452437	0.404449	0.17777	1.07723	0.20717	2.16549
Cblc	ENSMUSG00000040525	683.874	1996.82	1911.99	1782.52	3547.68	585.267	218.497	88.0811	1012.07	224.284	1984.58	425.64	2.2206	0.000179803	0.00384999	Cblc	7	19778881	19796809	-	2541	protein_coding	Casitas B-lineage lymphoma c [Source:MGI Symbol;Acc:MGI:1931457]	-	691	1883	1950	1558	2993	780	225	77	1133	249	14.5886	42.5969	40.7871	38.0252	75.6803	12.4851	4.66104	1.87897	21.5898	4.78451	42.3356
Calml3	ENSMUSG00000063130	85.1131	536.587	172.569	115.555	164.76	109.55	36.9017	19.4465	50.9163	14.4119	214.917	46.2453	2.21155	0.000320918	0.00582557	Calml3	13	3802896	3804316	-	1421	protein_coding	calmodulin-like 3 [Source:MGI Symbol;Acc:MGI:1917655]	-	86	506	176	101	139	146	38	17	57	16	3.24672	20.4686	6.58281	4.40795	6.28494	4.17889	1.40765	0.741805	1.94225	0.549754	8.19821
Ifi27l2a	ENSMUSG00000079017	764.038	909.865	968.74	614.385	1105.91	151.569	185.479	168.155	306.391	131.508	872.587	188.621	2.20975	1.11153e-15	1.6089e-12	Ifi27l2a	12	103442167	103443680	-	463	protein_coding	interferon, alpha-inducible protein 27 like 2A [Source:MGI Symbol;Acc:MGI:1924183]	-	772	858	988	537	933	202	191	147	343	146	89.4493	106.522	113.415	71.9287	129.474	17.7449	21.7149	19.6866	35.8705	15.3962	102.158
Bicdl2	ENSMUSG00000043782	161.319	319.195	266.698	284.883	494.281	87.0398	37.8728	27.4539	123.271	54.0444	305.275	65.9364	2.20622	3.6872e-07	3.281e-05	Bicdl2	17	23660506	23668621	+	2773	protein_coding	BICD family like cargo adaptor 2 [Source:MGI Symbol;Acc:MGI:2388267]	-	163	301	272	249	417	116	39	24	138	60	3.15339	6.23949	5.21329	5.56876	9.66199	1.70142	0.740321	0.536656	2.40965	1.05644	5.96739
Pgpep1l	ENSMUSG00000030553	153.401	29.6926	22.5516	128.14	54.525	20.2593	10.6821	3.43173	24.1182	25.2207	77.6621	16.7424	2.20501	0.0004433	0.0074028	Pgpep1l	7	68236610	68264233	-	1006	protein_coding	pyroglutamyl-peptidase I-like [Source:MGI Symbol;Acc:MGI:1925694]	-	155	28	23	112	46	27	11	3	27	28	8.2656	1.5999	1.21513	6.90445	2.93792	1.09161	0.575572	0.184909	1.29954	1.35895	4.1846
Ceacam1	ENSMUSG00000074272	2255.5	13019.1	10291.4	5753.71	12300.1	2353.07	410.774	220.775	6229.65	292.741	8723.97	1901.4	2.19785	0.00646854	0.0499626	Ceacam1	7	25461707	25477603	-	5806	protein_coding	carcinoembryonic antigen-related cell adhesion molecule 1 [Source:MGI Symbol;Acc:MGI:1347245]	-	2279	12277	10496	5029	10377	3136	423	193	6974	325	21.0575	121.548	96.0815	53.7173	114.835	21.9686	3.83503	2.06118	58.1606	2.73306	81.4479
B3gnt3	ENSMUSG00000031803	612.616	2221.64	2344.39	1148.68	2573.34	436.7	296.184	53.7638	1018.33	135.111	1780.13	388.017	2.19739	0.000644822	0.00961403	B3gnt3	8	71690756	71701789	-	3055	protein_coding	UDP-GlcNAc:betaGal beta-1,3-N-acetylglucosaminyltransferase 3 [Source:MGI Symbol;Acc:MGI:2152535]	-	619	2095	2391	1004	2171	582	305	47	1140	150	10.8698	39.419	41.5969	20.3813	45.6593	7.74844	5.25526	0.953941	18.0683	2.3973	31.5852
Bcl2l15	ENSMUSG00000044165	45.5256	184.518	164.725	68.6464	167.131	60.7778	11.6532	6.86346	56.2759	1.80148	126.109	27.4743	2.19213	0.00337224	0.0316454	Bcl2l15	3	103832601	103854618	+	2714	protein_coding	BCLl2-like 15 [Source:MGI Symbol;Acc:MGI:2685412]	-	46	174	168	60	141	81	12	6	63	2	0.909261	3.68529	3.28997	1.37104	3.33803	1.21389	0.232743	0.137081	1.12397	0.0359801	2.51872
Npr1	ENSMUSG00000027931	3527.24	3015.92	1660	4804.1	3580.87	706.823	560.323	512.472	1070.13	790.85	3317.63	728.121	2.18754	2.11177e-12	1.38942e-09	Npr1	3	90450591	90465866	-	4783	protein_coding	natriuretic peptide receptor 1 [Source:MGI Symbol;Acc:MGI:97371]	-	3564	2844	1693	4199	3021	942	577	448	1198	878	39.974	34.1792	18.8126	54.4446	40.5818	8.01038	6.3501	5.80781	12.1278	8.96265	37.5984
Urah	ENSMUSG00000025481	406.761	979.855	842.255	788.289	1602.56	159.823	126.243	69.7785	591.343	68.4563	923.944	203.129	2.18474	0.000205773	0.00425904	Urah	7	140835018	140837966	+	1427	protein_coding	urate (5-hydroxyiso-) hydrolase [Source:MGI Symbol;Acc:MGI:1916142]	-	411	924	859	689	1352	213	130	61	662	76	15.4511	37.2203	31.9935	29.9436	60.8742	6.07097	4.7954	2.65058	22.4625	2.60035	35.0966
Rab6b	ENSMUSG00000032549	553.235	1072.11	520.649	326.07	495.466	138.063	86.4276	50.3321	301.031	79.2652	593.507	131.024	2.17803	6.7291e-06	0.000337419	Rab6b	9	103111787	103185276	+	5031	protein_coding	RAB6B, member RAS oncogene family [Source:MGI Symbol;Acc:MGI:107283]	-	559	1011	531	285	418	184	89	44	337	88	5.96071	11.5513	5.60962	3.51317	5.33829	1.48753	0.931195	0.542292	3.2434	0.854026	6.39461
Rph3al	ENSMUSG00000020847	554.225	815.485	642.231	650.997	906.774	163.575	100.023	48.0442	343.015	133.31	713.942	157.593	2.17784	5.23493e-07	4.35482e-05	Rph3al	11	75830999	75938429	-	3814	protein_coding	rabphilin 3A-like (without C2 domains) [Source:MGI Symbol;Acc:MGI:1923492]	-	560	769	655	569	765	218	103	42	384	148	7.87676	11.5899	9.12753	9.25211	12.8873	2.32476	1.42155	0.682816	4.875	1.89463	10.1467
Art5	ENSMUSG00000070424	37.6081	15.9067	5.88304	65.2141	84.1581	3.00137	4.85548	6.86346	6.25287	25.2207	41.754	9.23879	2.17399	0.00361484	0.0332171	Art5	7	102096879	102109489	-	2058	protein_coding	ADP-ribosyltransferase 5 [Source:MGI Symbol;Acc:MGI:107948]	-	38	15	6	57	71	4	5	6	7	28	0.990555	0.418966	0.154953	1.71767	2.21663	0.0790528	0.127888	0.180776	0.164694	0.664286	1.09975
Trpv6	ENSMUSG00000029868	1834.88	4384.96	2864.06	3449.48	9878.51	1201.3	314.635	80.0737	2910.27	500.812	4482.38	1001.42	2.16206	0.00322914	0.0306564	Trpv6	6	41620624	41636405	-	3936	protein_coding	transient receptor potential cation channel, subfamily V, member 6 [Source:MGI Symbol;Acc:MGI:1927259]	-	1854	4135	2921	3015	8334	1601	324	70	3258	556	25.2694	60.3883	39.4429	47.5052	136.044	16.5439	4.33306	1.10275	40.0793	6.89703	61.7299
Prok2	ENSMUSG00000030069	135.587	48.7806	43.1423	89.2403	29.6332	15.7572	4.85548	4.57564	42.8768	9.00741	69.2767	15.4145	2.16059	0.000824722	0.0113691	Prok2	6	99711299	99726392	-	1917	protein_coding	prokineticin 2 [Source:MGI Symbol;Acc:MGI:1354178]	-	137	46	44	78	25	21	5	4	48	10	3.83388	1.37933	1.2199	2.52337	0.837912	0.445553	0.137294	0.129382	1.21239	0.254695	1.95888
Gpd1	ENSMUSG00000023019	381.029	1689.29	1288.38	1202.46	2024.54	419.442	199.075	92.6568	569.011	196.361	1317.14	295.309	2.15624	2.85044e-05	0.000982362	Gpd1	15	99717515	99725005	+	2961	protein_coding	glycerol-3-phosphate dehydrogenase 1 (soluble) [Source:MGI Symbol;Acc:MGI:95679]	-	385	1593	1314	1051	1708	559	205	81	637	218	6.9753	30.925	23.5858	22.0127	37.0621	7.67849	3.64435	1.69622	10.4166	3.59468	24.1122
Ces1d	ENSMUSG00000056973	1059.95	1809.13	1001.1	2089.14	2908.79	237.108	747.744	348.893	360.88	296.344	1773.62	398.194	2.15538	4.23063e-08	5.74096e-06	Ces1d	8	93166068	93197838	-	2369	protein_coding	carboxylesterase 1D [Source:MGI Symbol;Acc:MGI:2148202]	-	1071	1706	1021	1826	2454	316	770	305	404	329	24.253	41.3949	22.9062	47.8019	66.5564	5.42531	17.1092	7.98306	8.25735	6.78068	40.5825
Car12	ENSMUSG00000032373	3243.2	14828.3	7456.75	1645.23	4812.42	2404.1	464.184	244.797	3606.12	461.179	6397.17	1436.08	2.15519	0.00322794	0.0306564	Car12	9	66713686	66766845	+	7597	protein_coding	carbonic anhydrase 12 [Source:MGI Symbol;Acc:MGI:1923709]	-	3277	13983	7605	1438	4060	3204	478	214	4037	512	23.1406	105.801	53.2047	11.7389	34.3372	17.1535	3.312	1.74665	25.7301	3.29056	45.6445
Plch2	ENSMUSG00000029055	692.781	2314.96	1880.61	1281.4	2422.81	550.001	358.335	125.83	738.732	157.63	1718.51	386.106	2.15347	2.05813e-05	0.000775801	Plch2	4	154983115	155056784	-	8112	protein_coding	phospholipase C, eta 2 [Source:MGI Symbol;Acc:MGI:2443078]	-	700	2183	1918	1120	2044	733	369	110	827	175	4.62925	15.4689	12.5665	8.56247	16.1895	3.67518	2.39444	0.840813	4.9363	1.0533	11.4833
Tnfsf14	ENSMUSG00000005824	37.6081	36.0553	19.6101	27.4586	85.3435	12.7558	9.71097	17.1587	0	7.20593	41.2151	9.36628	2.14372	0.00108857	0.0139357	Tnfsf14	17	57189492	57194177	-	1847	protein_coding	tumor necrosis factor (ligand) superfamily, member 14 [Source:MGI Symbol;Acc:MGI:1355317]	-	38	34	20	24	72	17	10	15	0	8	1.10372	1.05814	0.575514	0.805849	2.50464	0.374356	0.284996	0.503569	0	0.211478	1.20957
Ankrd22	ENSMUSG00000024774	101.938	240.722	161.783	136.149	221.656	26.262	16.5086	6.86346	128.631	17.1141	172.45	39.0757	2.13871	0.00101039	0.013152	Ankrd22	19	34122549	34166053	-	1972	protein_coding	ankyrin repeat domain 22 [Source:MGI Symbol;Acc:MGI:1277101]	-	103	227	165	119	187	35	17	6	144	19	2.80202	6.61685	4.44703	3.74239	6.09278	0.721878	0.453782	0.18866	3.53574	0.470424	4.74021
Gsta3	ENSMUSG00000025934	119.752	418.877	358.865	278.018	559.474	84.7887	11.6532	20.5904	206.345	70.2578	346.997	78.727	2.13795	0.00101245	0.0131709	Gsta3	1	21240589	21265661	+	4344	protein_coding	glutathione S-transferase, alpha 3 [Source:MGI Symbol;Acc:MGI:95856]	-	121	395	366	243	472	113	12	18	231	78	1.49429	5.22685	4.478	3.46917	6.98124	1.05801	0.145411	0.256932	2.57482	0.876693	4.32991
Kcnn4	ENSMUSG00000054342	732.368	1936.38	2516.96	1440.43	2476.15	675.309	240.832	19.4465	1005.82	126.104	1820.46	413.502	2.13791	0.00315799	0.0301523	Kcnn4	7	24370263	24386690	+	5115	protein_coding	potassium intermediate/small conductance calcium-activated channel, subfamily N, member 4 [Source:MGI Symbol;Acc:MGI:1277957]	-	740	1826	2567	1259	2089	900	248	17	1126	140	7.76116	20.5205	26.6731	15.2647	26.2406	7.15648	2.55218	0.206081	10.659	1.33636	19.292
1700016K19Rik	ENSMUSG00000053783	14.8453	21.209	50.0058	22.8821	64.0076	9.00411	7.76877	0	20.5452	1.80148	34.59	7.8239	2.12977	0.00484408	0.0407103	1700016K19Rik	11	75999912	76003569	+	921	protein_coding	RIKEN cDNA 1700016K19 gene [Source:MGI Symbol;Acc:MGI:1921480]	-	15	20	51	20	54	12	8	0	23	2	0.87372	1.24825	2.94309	1.34673	3.76716	0.529937	0.457231	0	1.20918	0.106026	2.03579
Ces2c	ENSMUSG00000061825	29.6906	119.831	50.0058	53.773	103.123	9.75446	6.79768	0	17.8654	46.8385	71.2847	16.2512	2.12694	0.00487848	0.0409596	Ces2c	8	104847068	104854483	+	2298	protein_coding	carboxylesterase 2C [Source:MGI Symbol;Acc:MGI:2385905]	-	30	113	51	47	87	13	7	0	20	52	0.700344	2.82658	1.17954	1.2684	2.43248	0.230089	0.160344	0	0.421409	1.10483	1.68147
Gabrp	ENSMUSG00000020159	805.605	3310.72	3593.55	2679.5	4474.61	648.296	1218.73	13.7269	473.432	1063.77	2972.8	683.591	2.12048	0.00383388	0.0345375	Gabrp	11	33550781	33578959	-	3377	protein_coding	gamma-aminobutyric acid (GABA) A receptor, pi [Source:MGI Symbol;Acc:MGI:2387597]	-	814	3122	3665	2342	3775	864	1255	12	530	1181	12.931	53.1415	57.6814	43.0096	71.8235	10.406	19.5622	0.220336	7.59922	17.075	47.7174
Tnf	ENSMUSG00000024401	9.89687	39.2366	71.5769	70.9346	229.953	18.0082	14.5665	24.0221	20.5452	19.8163	84.3197	19.3917	2.11987	0.000763318	0.0107618	Tnf	17	35199381	35202007	-	1639	protein_coding	tumor necrosis factor [Source:MGI Symbol;Acc:MGI:104798]	-	10	37	73	62	194	24	15	21	23	22	0.327312	1.29764	2.36721	2.34597	7.60507	0.595573	0.481745	0.794466	0.679474	0.65537	2.78864
Rasa4	ENSMUSG00000004952	1591.42	4580.08	1525.67	1181.86	2695.43	270.123	176.74	212.767	1564.11	439.562	2314.89	532.661	2.11948	0.000467398	0.00765321	Rasa4	5	136083916	136111860	+	7485	protein_coding	RAS p21 protein activator 4 [Source:MGI Symbol;Acc:MGI:1858600]	-	1608	4319	1556	1033	2274	360	182	186	1751	488	11.5248	33.1683	11.0487	8.5589	19.52	1.9562	1.27993	1.54083	11.3271	3.18325	16.7641
Ahcyl2	ENSMUSG00000029772	2568.24	12920.5	10393.4	6551.15	13474.8	2007.92	870.103	847.638	5781.23	1099.8	9181.61	2121.34	2.1137	0.000327978	0.0059145	Ahcyl2	6	29768011	29912310	+	18255	protein_coding	S-adenosylhomocysteine hydrolase-like 2 [Source:MGI Symbol;Acc:MGI:1921590]	-	2595	12184	10600	5726	11368	2676	896	741	6472	1221	7.62599	38.3655	30.8615	19.4526	40.0113	5.9622	2.58364	2.51693	17.1665	3.2657	27.2634
Clec2f	ENSMUSG00000089728	3.95875	26.5112	52.9473	65.2141	73.4902	4.50206	6.79768	2.28782	29.4778	8.10667	44.4243	10.2344	2.11111	0.00577113	0.045949	Clec2f	6	129014112	129020527	+	657	transcribed_unprocessed_pseudogene	C-type lectin domain family 2, member f [Source:MGI Symbol;Acc:MGI:3522133]	-	4	25	54	57	62	6	7	2	33	9	0.326614	2.18729	4.36839	5.38045	6.06327	0.37144	0.560839	0.188755	2.43205	0.668836	3.6652
Pcnx2	ENSMUSG00000060212	361.236	181.337	61.7719	299.756	109.05	51.0233	53.4103	2.28782	73.2479	54.9452	202.63	46.9829	2.10585	0.0011589	0.0145194	Pcnx2	8	125751508	125898317	-	9574	protein_coding	pecanex homolog 2 [Source:MGI Symbol;Acc:MGI:2445010]	-	365	171	63	262	92	68	55	2	82	61	2.04522	1.02668	0.349736	1.69714	0.617412	0.28888	0.302395	0.012953	0.41471	0.311085	1.14724
Hist1h1c	ENSMUSG00000036181	1788.36	913.046	951.091	2347.71	4428.38	672.307	357.364	463.284	598.489	336.877	2085.72	485.664	2.10216	1.59536e-06	0.00010658	Hist1h1c	13	23738808	23740367	+	1560	protein_coding	histone cluster 1, H1c [Source:MGI Symbol;Acc:MGI:1931526]	-	1807	861	970	2052	3736	896	368	405	670	374	62.1404	31.7257	33.0476	81.5759	153.873	23.3607	12.4173	16.0978	20.7957	11.7055	72.4725
Tmem266	ENSMUSG00000032313	2234.71	838.815	738.321	422.175	635.335	290.383	76.7166	14.8708	599.383	155.828	973.872	227.436	2.09768	0.00374772	0.0339805	Tmem266	9	55326913	55438345	+	4714	protein_coding	transmembrane protein 266 [Source:MGI Symbol;Acc:MGI:2142980]	-	2258	791	753	369	536	387	79	13	671	173	25.6965	9.64538	8.48982	4.85452	7.3056	3.33906	0.882151	0.170997	6.89219	1.79184	11.1984
Smim22	ENSMUSG00000096215	398.844	570.521	439.267	739.093	1278.97	159.823	135.954	122.398	263.514	118.898	685.338	160.117	2.09648	1.95305e-08	3.05069e-06	Smim22	16	5007288	5008309	+	561	protein_coding	small integral membrane protein 22 [Source:MGI Symbol;Acc:MGI:3643379]	-	403	538	448	646	1079	213	140	107	295	132	38.5374	55.1254	42.4432	71.4133	123.577	15.4426	13.1362	11.8265	25.4615	11.4882	66.2193
Fam83f	ENSMUSG00000022408	75.2162	113.468	87.265	117.843	155.278	18.7586	24.2774	26.3099	28.5846	30.6252	109.814	25.7111	2.0961	1.94536e-13	1.83642e-10	Fam83f	15	80671847	80700425	+	2993	protein_coding	family with sequence similarity 83, member F [Source:MGI Symbol;Acc:MGI:2146227]	-	76	107	89	103	131	25	25	23	32	34	1.36222	2.05499	1.58043	2.13422	2.81219	0.339731	0.439682	0.476492	0.517687	0.554645	1.98881
Tmprss11g	ENSMUSG00000079451	959.006	3825.04	2640.5	970.202	2830.56	1388.88	127.214	360.332	635.113	120.699	2245.06	526.449	2.09197	0.00121403	0.0150194	Tmprss11g	5	86485876	86518600	-	5015	protein_coding	transmembrane protease, serine 11g [Source:MGI Symbol;Acc:MGI:2444058]	-	969	3607	2693	848	2388	1851	131	315	711	134	10.3656	41.3435	28.5403	10.4866	30.5945	15.012	1.37501	3.8947	6.86472	1.3046	24.2661
Nectin4	ENSMUSG00000006411	718.513	1996.82	1257.01	1059.44	1955.79	472.716	248.601	108.672	694.069	114.394	1397.52	327.69	2.09172	5.7342e-05	0.0016556	Nectin4	1	171370099	171388598	+	3746	protein_coding	nectin cell adhesion molecule 4 [Source:MGI Symbol;Acc:MGI:1918990]	-	726	1883	1282	926	1650	630	256	95	777	127	10.397	28.8945	18.1892	15.3304	28.3007	6.8403	3.59731	1.5725	10.0433	1.65531	20.2223
Ugt1a7c	ENSMUSG00000090124	242.473	1143.16	1039.34	331.791	590.292	178.582	41.7572	35.4612	488.617	43.2356	669.411	157.531	2.08649	0.00370744	0.0337085	Ugt1a7c	1	88095062	88220002	+	4219	protein_coding	UDP glucuronosyltransferase 1 family, polypeptide A7C [Source:MGI Symbol;Acc:MGI:3032636]	-	245	1078	1060	290	498	238	43	31	547	48	3.11528	14.6873	13.3533	4.26283	7.58404	2.2944	0.536493	0.455603	6.27772	0.555487	8.60055
Gm26226	ENSMUSG00000064443	41.5668	379.641	152.959	125.852	178.984	87.0398	12.6243	25.166	75.0345	7.20593	175.8	41.4141	2.08179	0.00243227	0.0248602	Gm26226	4	140918684	140918799	+	116	snRNA	predicted gene, 26226 [Source:MGI Symbol;Acc:MGI:5456003]	-	42	358	156	110	151	116	13	22	84	8	19.4237	177.402	71.4759	58.809	83.6372	40.6726	5.89916	11.7598	35.0627	3.36724	82.1495
Adam28	ENSMUSG00000014725	70.2678	470.839	540.259	388.996	416.049	165.826	74.7744	21.7343	159.895	24.32	377.282	89.3099	2.07647	0.000977333	0.0128294	Adam28	14	68606027	68655842	-	9184	protein_coding	a disintegrin and metallopeptidase domain 28 [Source:MGI Symbol;Acc:MGI:105988]	-	71	444	551	340	351	221	77	19	179	27	0.414731	2.77897	3.18869	2.29592	2.45559	0.97873	0.441331	0.128279	0.943725	0.14354	2.22678
Dkkl1	ENSMUSG00000030792	59.3812	364.794	242.185	123.564	289.22	28.513	15.5375	30.8856	170.614	10.8089	215.829	51.2718	2.07267	0.00368207	0.0335763	Dkkl1	7	45207519	45212147	-	1576	protein_coding	dickkopf-like 1 [Source:MGI Symbol;Acc:MGI:1354963]	-	60	344	247	108	244	38	16	27	191	12	2.04237	12.5468	8.32978	4.24988	9.9475	0.980686	0.534403	1.06229	5.86815	0.371764	7.42328
Mroh3	ENSMUSG00000087230	19.7937	88.0172	70.5964	78.9434	138.683	24.011	8.73987	3.43173	40.197	17.1141	79.2068	18.6987	2.07196	0.000659752	0.00976451	Mroh3	1	136181652	136212828	-	3230	protein_coding	maestro heat-like repeat family member 3 [Source:MGI Symbol;Acc:MGI:1923672]	-	20	83	72	69	117	32	9	3	45	19	0.332176	1.47709	1.18474	1.32482	2.32736	0.402949	0.146671	0.0575909	0.674581	0.287206	1.32924
Mogat2	ENSMUSG00000052396	92.0409	399.789	425.54	532.01	508.505	117.053	136.925	16.0147	144.709	50.4415	391.577	93.0287	2.07166	0.000264505	0.00509578	Mogat2	7	99219084	99238619	-	1835	protein_coding	monoacylglycerol O-acyltransferase 2 [Source:MGI Symbol;Acc:MGI:2663253]	-	93	377	434	465	429	156	141	14	162	56	2.71886	11.8097	12.5703	15.7154	15.0211	3.45773	4.04472	0.473071	4.27468	1.49003	11.5671
Clec3b	ENSMUSG00000025784	4431.82	1743.38	537.317	3486.09	1089.31	533.494	167.029	217.343	870.043	899.84	2257.58	537.55	2.07007	0.000576987	0.00885338	Clec3b	9	123150946	123157432	+	992	protein_coding	C-type lectin domain family 3, member b [Source:MGI Symbol;Acc:MGI:104540]	-	4478	1644	548	3047	919	711	172	190	974	999	242.166	95.2626	29.3604	190.489	59.5229	29.1515	9.12687	11.8762	47.5414	49.1696	123.36
Sox7	ENSMUSG00000063060	720.492	2505.84	2045.34	1275.68	3010.73	537.245	504.97	261.956	760.171	217.979	1911.61	456.464	2.06582	2.94701e-06	0.00017292	Sox7	14	63943673	63950732	+	3299	protein_coding	SRY (sex determining region Y)-box 7 [Source:MGI Symbol;Acc:MGI:98369]	HMG	728	2363	2086	1115	2540	716	520	229	851	242	11.8383	41.1731	33.6066	20.9605	49.4689	8.82741	8.2971	4.30416	12.4903	3.58159	31.4095
Fam180a	ENSMUSG00000047420	130.639	34.9948	9.80506	283.738	139.868	25.5117	20.393	21.7343	16.0788	59.4489	119.809	28.6333	2.06314	0.00316214	0.0301786	Fam180a	6	35312668	35326141	-	1606	protein_coding	family with sequence similarity 180, member A [Source:MGI Symbol;Acc:MGI:3039626]	-	132	33	10	248	118	34	21	19	18	66	4.40929	1.18114	0.330939	9.57669	4.72081	0.861065	0.688302	0.733572	0.542689	2.00651	4.04377
Bace2	ENSMUSG00000040605	2615.74	10070	6545.86	3043.32	8147.93	2154.23	343.768	450.701	3471.24	880.924	6084.57	1460.17	2.05888	0.000806564	0.0112257	Bace2	16	97356742	97442936	+	7887	protein_coding	beta-site APP-cleaving enzyme 2 [Source:MGI Symbol;Acc:MGI:1860440]	-	2643	9496	6676	2660	6874	2871	354	394	3886	978	17.9774	69.2088	44.9881	20.916	55.9987	14.8055	2.36263	3.09756	23.857	6.05438	41.8178
Pmel	ENSMUSG00000025359	64.3296	299.047	147.076	176.192	253.66	42.7695	33.9884	21.7343	96.4729	30.6252	188.061	45.1181	2.05572	2.24421e-05	0.000830089	Pmel	10	128704195	128720238	+	2292	protein_coding	premelanosome protein [Source:MGI Symbol;Acc:MGI:98301]	-	65	282	150	154	214	57	35	19	108	34	1.52139	7.0724	3.47832	4.16692	5.99901	1.01149	0.80382	0.514013	2.28157	0.724281	4.44761
Alox12e	ENSMUSG00000018907	1534.01	5890.79	5048.62	3967.76	9957.92	844.136	1835.37	3070.26	435.021	188.255	5279.82	1274.61	2.05061	0.0017429	0.0196548	Alox12e	11	70315610	70322628	-	2826	protein_coding	arachidonate lipoxygenase, epidermal [Source:MGI Symbol;Acc:MGI:1274790]	-	1550	5555	5149	3468	8401	1125	1890	2684	487	209	29.4239	112.991	96.8375	76.1055	191.003	16.1913	35.2042	58.8905	8.34413	3.61091	101.272
Tspan1	ENSMUSG00000028699	1670.59	11338.3	7005.71	5543.2	11137.3	1650.75	659.375	860.221	5293.5	415.242	7339.03	1775.82	2.04704	0.0021145	0.0224494	Tspan1	4	116161869	116167601	-	2329	protein_coding	tetraspanin 1 [Source:MGI Symbol;Acc:MGI:1914055]	-	1688	10692	7145	4845	9396	2200	679	752	5926	461	38.8815	263.889	163.052	129.013	259.211	38.4198	15.3464	20.0209	123.202	9.66438	170.809
Oas1a	ENSMUSG00000052776	365.194	1093.32	1154.06	835.198	2007.94	256.617	228.208	74.3542	692.282	73.8607	1091.14	265.064	2.04088	0.000794038	0.0110798	Oas1a	5	120896256	120907521	-	1885	protein_coding	2'-5' oligoadenylate synthetase 1A [Source:MGI Symbol;Acc:MGI:2180860]	-	369	1031	1177	730	1694	342	235	65	775	82	10.5016	31.4398	33.1862	24.0171	57.7408	7.37933	6.56238	2.13814	19.9074	2.12395	31.3771
AL805899.1	ENSMUSG00000117123	148.453	363.734	282.386	533.154	623.481	90.0411	89.3409	60.6273	165.255	68.4563	390.242	94.744	2.04035	8.60753e-07	6.44437e-05	AL805899.1	4	88909855	88938521	-	1087	lincRNA	novel transcript	-	150	343	288	466	526	120	92	53	185	76	7.4029	18.1383	14.0817	26.5868	31.0911	4.49008	4.45516	3.0233	8.24074	3.41371	19.4602
A830008E24Rik	ENSMUSG00000100627	111.835	570.521	157.861	131.572	232.324	87.7901	46.6126	77.7859	52.7028	28.8237	240.823	58.743	2.0352	3.1744e-05	0.00106247	A830008E24Rik	1	154037597	154117951	-	5637	lincRNA	RIKEN cDNA A830008E24 gene [Source:MGI Symbol;Acc:MGI:3041183]	-	113	538	161	115	196	117	48	68	59	32	1.0754	5.48614	1.518	1.2652	2.23403	0.84419	0.448227	0.74799	0.50679	0.277169	2.31575
Prima1	ENSMUSG00000041669	95.9996	34.9948	35.2982	53.773	4.7413	18.0082	4.85548	1.14391	16.0788	14.4119	44.9614	10.8997	2.03226	0.00545301	0.0441813	Prima1	12	103196908	103242150	-	1253	protein_coding	proline rich membrane anchor 1 [Source:MGI Symbol;Acc:MGI:1926097]	-	97	33	36	47	4	24	5	1	18	16	4.15299	1.51389	1.52702	2.32625	0.205111	0.779045	0.210051	0.0494862	0.695578	0.623464	1.94505
Aspn	ENSMUSG00000021388	6264.72	1415.7	1402.12	6547.72	1696.2	744.34	358.335	123.542	2426.11	584.581	3465.29	847.383	2.03175	0.00373504	0.0339169	Aspn	13	49544443	49567565	+	2354	protein_coding	asporin [Source:MGI Symbol;Acc:MGI:1913945]	-	6330	1335	1430	5723	1431	992	369	108	2716	649	144.257	32.5992	32.2866	150.774	39.0583	17.1399	8.25135	2.8448	55.866	13.4611	79.7951
Fut9	ENSMUSG00000055373	836.285	4647.95	2661.09	2756.15	6174.36	1219.31	788.531	265.387	1148.74	760.225	3415.17	836.438	2.02931	6.51453e-05	0.0018298	Fut9	4	25609332	25800244	-	13824	protein_coding	fucosyltransferase 9 [Source:MGI Symbol;Acc:MGI:1330859]	-	845	4383	2714	2409	5209	1625	812	232	1286	844	3.27917	18.2251	10.4344	10.8072	24.2104	4.78104	3.09191	1.04061	4.50434	2.98093	13.3912
Fbln7	ENSMUSG00000027386	500.781	931.074	595.167	764.263	1472.17	524.49	149.549	126.974	93.7931	148.622	852.692	208.686	2.02891	3.30821e-05	0.00109997	Fbln7	2	128862981	128897034	+	3228	protein_coding	fibulin 7 [Source:MGI Symbol;Acc:MGI:1917620]	-	506	878	607	668	1242	699	154	111	105	165	8.40925	15.6348	9.9942	12.8337	24.7211	8.80737	2.51126	2.13218	1.575	2.4957	14.3186
Ms4a4d	ENSMUSG00000024678	394.885	123.012	61.7719	663.582	241.807	48.7723	38.8439	89.225	121.484	65.7541	297.011	72.8159	2.02856	0.000351176	0.00620906	Ms4a4d	19	11536801	11558467	+	1513	protein_coding	membrane-spanning 4-domains, subfamily A, member 4D [Source:MGI Symbol;Acc:MGI:1913857]	-	399	116	63	580	204	65	40	78	136	73	14.1473	4.40709	2.21307	23.7738	8.66307	1.74734	1.39164	3.19662	4.35235	2.35574	10.6409
Aqp5	ENSMUSG00000044217	1983.33	6389.2	5130.01	2163.51	5484.5	1297.34	684.623	50.3321	2148.31	1007.93	4230.11	1037.71	2.02713	0.00221443	0.0232382	Aqp5	15	99590782	99594829	+	2599	protein_coding	aquaporin 5 [Source:MGI Symbol;Acc:MGI:106215]	-	2004	6025	5232	1891	4627	1729	705	44	2405	1119	41.3649	133.255	106.993	45.1226	114.386	27.0577	14.2787	1.04974	44.8057	21.0216	88.2243
Fam184b	ENSMUSG00000015879	111.835	831.392	474.565	299.756	664.968	141.815	142.751	12.583	252.795	36.9304	476.503	117.375	2.02022	0.0029562	0.0287181	Fam184b	5	45529705	45639614	-	8598	protein_coding	family with sequence similarity 184, member B [Source:MGI Symbol;Acc:MGI:2442958]	-	113	784	484	262	561	189	147	11	283	41	0.705052	5.24144	2.99186	1.88979	4.19224	0.89406	0.899964	0.0793286	1.59372	0.232825	3.00408
Il23a	ENSMUSG00000025383	20.7834	48.7806	32.3567	38.8996	91.2701	3.00137	26.2196	1.14391	13.399	13.5111	46.4181	11.455	2.01619	0.00237384	0.0244108	Il23a	10	128296139	128298752	-	2247	protein_coding	interleukin 23, alpha subunit p19 [Source:MGI Symbol;Acc:MGI:1932410]	-	21	46	33	34	77	4	27	1	15	15	0.501368	1.17676	0.780555	0.938394	2.20175	0.0724035	0.632508	0.0275951	0.323231	0.325935	1.11977
Zbp1	ENSMUSG00000027514	245.442	519.62	548.103	467.94	1057.31	157.572	83.5143	82.3616	338.548	40.5333	567.683	140.506	2.01335	0.000206633	0.00426872	Zbp1	2	173206612	173218923	-	3529	protein_coding	Z-DNA binding protein 1 [Source:MGI Symbol;Acc:MGI:1927449]	-	248	490	559	409	892	210	86	72	379	45	3.76999	7.98136	8.41886	7.18755	16.2403	2.4203	1.28278	1.26507	5.2001	0.622592	8.71961
Arhgef38	ENSMUSG00000040969	296.906	1200.43	959.915	723.075	1382.09	267.872	187.422	14.8708	503.803	159.431	912.483	226.68	2.00838	0.00186233	0.0205671	Arhgef38	3	133112278	133234949	-	8190	protein_coding	Rho guanine nucleotide exchange factor (GEF) 38 [Source:MGI Symbol;Acc:MGI:1924919]	-	300	1132	979	632	1166	357	193	13	564	177	1.96507	7.94502	6.35319	4.78567	9.14735	1.77291	1.24045	0.0984225	3.33441	1.05519	6.03926
Slc28a3	ENSMUSG00000021553	1059.95	3668.09	3637.68	1705.86	4917.92	1138.27	318.52	164.723	1930.35	173.843	2997.9	745.141	2.00812	0.00273741	0.0271515	Slc28a3	13	58545399	58610877	-	7902	protein_coding	solute carrier family 28 (sodium-coupled nucleoside transporter), member 3 [Source:MGI Symbol;Acc:MGI:2137361]	-	1071	3459	3710	1491	4149	1517	328	144	2161	193	7.27098	25.162	24.9534	11.7017	33.7355	7.8082	2.18495	1.12995	13.2416	1.19251	20.5647
0610040J01Rik	ENSMUSG00000060512	830.347	2337.23	2117.89	1788.24	3471.82	700.82	500.115	168.155	969.195	283.733	2109.11	524.404	2.00738	3.17491e-05	0.00106247	0610040J01Rik	5	63812363	63899625	+	2403	protein_coding	RIKEN cDNA 0610040J01 gene [Source:MGI Symbol;Acc:MGI:1923511]	-	839	2204	2160	1563	2929	934	515	147	1085	315	18.7305	52.7218	47.7741	40.338	78.3152	15.8087	11.2813	3.79314	21.8625	6.40028	47.5759
Gda	ENSMUSG00000058624	1729.97	3346.78	2101.22	2634.88	4092.93	472.716	338.913	550.221	1568.58	531.437	2781.16	692.373	2.00592	2.41933e-06	0.000150944	Gda	19	21391307	21473445	-	6135	protein_coding	guanine deaminase [Source:MGI Symbol;Acc:MGI:95678]	-	1748	3156	2143	2303	3453	630	349	481	1756	590	15.2851	29.5702	18.5652	23.2803	36.1628	4.17665	2.99444	4.86144	13.8591	4.69548	24.5727
Rbp1	ENSMUSG00000046402	2197.1	2877	2603.24	2544.49	5106.38	592.02	944.877	1125.61	564.545	594.489	3065.64	764.308	2.00443	8.72353e-11	2.91393e-08	Rbp1	9	98422961	98446575	+	2652	protein_coding	retinol binding protein 1, cellular [Source:MGI Symbol;Acc:MGI:97876]	-	2220	2713	2655	2224	4308	789	973	984	632	660	44.9076	58.8042	53.2089	52.008	104.372	12.1006	19.3128	23.0068	11.539	12.151	62.6601
Atf3	ENSMUSG00000026628	614.595	231.178	74.5184	811.172	329.521	159.823	91.2831	72.0664	110.765	79.2652	412.197	102.641	2.00416	0.000133323	0.0031059	Atf3	1	191170296	191218039	-	2154	protein_coding	activating transcription factor 3 [Source:MGI Symbol;Acc:MGI:109384]	TF_bZIP	621	218	76	709	278	213	94	63	124	88	15.4663	5.81759	1.87526	20.4131	8.29239	4.02195	2.29714	1.81355	2.78741	1.99471	10.3729
Ttc9	ENSMUSG00000042734	352.328	804.881	1348.2	1661.24	2304.27	411.938	210.728	73.2103	828.059	90.0741	1294.18	322.802	2.00278	0.00205993	0.0219888	Ttc9	12	81631249	81667557	+	4778	protein_coding	tetratricopeptide repeat domain 9 [Source:MGI Symbol;Acc:MGI:1916730]	-	356	759	1375	1452	1944	549	217	64	927	100	3.99709	9.1312	15.295	18.8465	26.1415	4.67335	2.39067	0.830555	9.39416	1.02187	14.6823
Tmem56	ENSMUSG00000028132	454.266	1477.21	597.128	245.983	554.733	157.572	156.347	100.664	338.548	79.2652	665.863	166.479	1.99938	7.56404e-05	0.00204776	Tmem56	3	121201761	121283098	-	7874	protein_coding	transmembrane protein 56 [Source:MGI Symbol;Acc:MGI:1923195]	-	459	1393	609	215	468	210	161	88	379	88	3.12721	10.1692	4.11069	1.69337	3.81884	1.08474	1.07631	0.692982	2.3306	0.54567	4.58387
AU022754	ENSMUSG00000097209	22.7628	60.4456	53.9278	45.7643	162.39	13.5062	23.3063	0	31.2644	18.0148	69.058	17.2183	1.9974	0.00490468	0.041116	AU022754	15	85580252	85593708	+	3064	antisense	expressed sequence AU022754 [Source:MGI Symbol;Acc:MGI:2146143]	-	23	57	55	40	137	18	24	0	35	20	0.402698	1.06935	0.954041	0.809618	2.87285	0.238939	0.412314	0	0.5531	0.318701	1.22171
Mcub	ENSMUSG00000027994	85.1131	252.387	124.524	225.389	507.32	23.2606	38.8439	12.583	115.232	108.99	238.947	59.7817	1.99704	0.00146849	0.0173205	Mcub	3	129914960	129970206	-	1318	protein_coding	mitochondrial calcium uniporter dominant negative beta subunit [Source:MGI Symbol;Acc:MGI:1914065]	-	86	238	127	197	428	31	40	11	129	121	3.50045	10.3799	5.12131	9.26958	20.8645	0.95664	1.59753	0.517502	4.73913	4.48242	9.82716
2010300C02Rik	ENSMUSG00000026090	1150.02	1953.35	1669.8	1006.81	2054.17	645.295	260.254	73.2103	815.553	167.538	1566.83	392.37	1.99688	0.000263389	0.00507877	2010300C02Rik	1	37611677	37720085	-	5075	protein_coding	RIKEN cDNA 2010300C02 gene [Source:MGI Symbol;Acc:MGI:1919347]	-	1162	1842	1703	880	1733	860	268	64	913	186	12.2832	20.8634	17.8349	10.7536	21.9403	6.89231	2.77974	0.78195	8.71082	1.78945	16.7351
Ret	ENSMUSG00000030110	156.371	509.015	249.048	176.192	266.698	16.5075	63.1213	85.7933	153.642	21.6178	271.465	68.1364	1.996	0.000463091	0.00760562	Ret	6	118151745	118197718	-	6763	protein_coding	ret proto-oncogene [Source:MGI Symbol;Acc:MGI:97902]	-	158	480	254	154	225	22	65	75	172	24	1.25331	4.07976	1.99612	1.41218	2.13759	0.132308	0.505917	0.687633	1.23144	0.173266	2.17579
Lrig1	ENSMUSG00000030029	2815.66	9286.35	10165.9	4356.76	11555.7	2716.24	1491.6	765.276	3588.26	1019.64	7636.08	1916.2	1.99446	5.72724e-05	0.0016556	Lrig1	6	94604529	94700158	-	5585	protein_coding	leucine-rich repeats and immunoglobulin-like domains 1 [Source:MGI Symbol;Acc:MGI:107935]	-	2845	8757	10368	3808	9749	3620	1536	669	4017	1132	27.3275	90.129	98.6654	42.2847	112.155	26.3626	14.4768	7.42742	34.8259	9.89614	74.1122
Capn5	ENSMUSG00000035547	2460.36	8967.15	6778.24	7100.33	11401.7	2170.74	1099.28	491.882	4465.44	1009.73	7341.55	1847.42	1.99046	0.000332913	0.00597872	Capn5	7	98121559	98178274	-	5485	protein_coding	calpain 5 [Source:MGI Symbol;Acc:MGI:1100859]	-	2486	8456	6913	6206	9619	2893	1132	430	4999	1121	24.3145	88.6177	66.9858	70.1688	112.677	21.4523	10.8636	4.86101	44.1297	9.97864	72.5527
Ptprr	ENSMUSG00000020151	162.309	419.938	566.732	735.661	1032.42	72.7833	233.063	58.3394	60.7422	310.756	583.412	147.137	1.98702	0.000576716	0.00885338	Ptprr	10	116018213	116274932	+	5929	protein_coding	protein tyrosine phosphatase, receptor type, R [Source:MGI Symbol;Acc:MGI:109559]	-	164	396	578	643	871	97	240	51	68	345	1.48389	3.83925	5.18131	6.72572	9.43881	0.665415	2.13076	0.533364	0.555331	2.84106	5.3338
Nrap	ENSMUSG00000049134	55.4225	176.034	123.544	74.3669	110.235	51.0233	18.4508	16.0147	45.5566	4.5037	107.921	27.1098	1.98592	0.000361442	0.00633384	Nrap	19	56320035	56390037	-	5507	protein_coding	nebulin-related anchoring protein [Source:MGI Symbol;Acc:MGI:1098765]	-	56	166	126	65	93	68	19	14	51	5	0.545523	1.73271	1.21604	0.731994	1.08505	0.502223	0.181612	0.157633	0.448414	0.04433	1.06226
Tjp3	ENSMUSG00000034917	1484.53	4769.9	5242.76	3473.51	6535.89	1890.11	693.363	336.31	2261.75	248.604	4301.32	1086.03	1.98551	0.000885353	0.0119693	Tjp3	10	81273207	81291581	-	3714	protein_coding	tight junction protein 3 [Source:MGI Symbol;Acc:MGI:1351650]	-	1500	4498	5347	3036	5514	2519	714	294	2532	276	21.6666	69.6161	76.5176	50.6955	95.3906	27.586	10.1196	4.9084	33.01	3.62835	62.7773
Zmynd15	ENSMUSG00000040829	2189.19	688.231	430.442	1887.78	797.724	211.597	180.624	94.9446	839.672	189.156	1198.67	303.198	1.98275	0.00104107	0.0134707	Zmynd15	11	70459433	70466202	+	4409	protein_coding	zinc finger, MYND-type containing 15 [Source:MGI Symbol;Acc:MGI:3603821]	-	2212	649	439	1650	673	282	186	83	940	210	26.9144	8.4613	5.29197	23.2088	9.80744	2.60143	2.22064	1.16727	10.3231	2.32553	14.7368
Zc3h12a	ENSMUSG00000042677	188.04	685.05	548.103	498.83	1127.25	229.605	60.208	101.808	245.649	135.111	609.454	154.476	1.97855	4.57774e-05	0.00139792	Zc3h12a	4	125118423	125127840	-	2882	protein_coding	zinc finger CCCH type containing 12A [Source:MGI Symbol;Acc:MGI:2385891]	-	190	646	559	436	951	306	62	89	275	150	3.53671	12.8846	10.3089	9.38214	21.2015	4.31847	1.13241	1.91483	4.62022	2.54121	11.4628
Adtrp	ENSMUSG00000058022	15.835	74.2314	43.1423	72.0787	90.0848	9.00411	31.0751	4.57564	28.5846	1.80148	59.0744	15.0082	1.97423	0.00419569	0.0366563	Adtrp	13	41763148	41847684	-	2866	protein_coding	androgen dependent TFPI regulating protein [Source:MGI Symbol;Acc:MGI:1924596]	-	16	70	44	63	76	12	32	4	32	2	0.299491	1.40396	0.815961	1.36324	1.7038	0.170297	0.587731	0.0865403	0.540627	0.0340719	1.11729
Akr1c13	ENSMUSG00000021213	320.658	601.274	642.231	417.599	1038.35	181.583	230.15	110.959	196.519	49.5407	604.022	153.75	1.9733	5.1878e-06	0.00027333	Akr1c13	13	4191150	4205596	+	1434	protein_coding	aldo-keto reductase family 1, member C13 [Source:MGI Symbol;Acc:MGI:1351662]	-	324	567	655	365	876	242	237	97	220	55	12.1209	22.7283	24.2764	15.7853	39.2496	6.86386	8.6997	4.19428	7.42844	1.87265	22.8321
Ltc4s	ENSMUSG00000020377	91.0512	96.5008	52.9473	69.7905	118.533	26.262	17.4797	22.8782	22.3317	19.8163	85.7645	21.7536	1.97312	3.98539e-11	1.46662e-08	Ltc4s	11	50236461	50238616	-	1014	protein_coding	leukotriene C4 synthase [Source:MGI Symbol;Acc:MGI:107498]	-	92	91	54	61	100	35	18	20	25	22	4.86732	5.15865	2.83041	3.73079	6.3364	1.40389	0.934415	1.223	1.19379	1.05932	4.58471
Micall2	ENSMUSG00000036718	352.328	1032.88	1201.12	1273.39	1698.57	413.439	192.277	66.3468	568.118	181.95	1111.66	284.426	1.96566	0.000253676	0.00493403	Micall2	5	139706696	139736336	-	4144	protein_coding	MICAL-like 2 [Source:MGI Symbol;Acc:MGI:2444818]	-	356	974	1225	1113	1433	551	198	58	636	202	4.60862	13.5105	15.7112	16.6565	22.2181	5.40797	2.51507	0.867847	7.43125	2.37998	14.541
Chst7	ENSMUSG00000037347	157.36	408.273	630.465	446.202	886.624	127.558	99.0519	75.4981	227.783	117.997	505.785	129.578	1.96329	8.92574e-06	0.000412331	Chst7	X	20059560	20097521	+	2206	protein_coding	carbohydrate (N-acetylglucosamino) sulfotransferase 7 [Source:MGI Symbol;Acc:MGI:1891767]	-	159	385	643	390	748	170	102	66	255	131	3.86662	10.032	15.4917	10.964	21.786	3.13434	2.43388	1.85513	5.59705	2.8994	12.428
Fabp4	ENSMUSG00000062515	423.586	244.964	263.756	1089.19	304.629	46.5213	314.635	13.7269	184.906	36.9304	465.225	119.344	1.96264	0.00642148	0.0496875	Fabp4	3	10204088	10208576	-	4489	protein_coding	fatty acid binding protein 4, adipocyte [Source:MGI Symbol;Acc:MGI:88038]	-	428	231	269	952	257	62	324	12	207	41	5.11487	2.95798	3.1849	13.1521	3.67844	0.561752	3.79927	0.165755	2.23278	0.44594	5.61767
Ltb4r1	ENSMUSG00000046908	51.4637	111.347	40.2007	65.2141	119.718	20.2593	16.5086	19.4465	23.225	19.8163	77.5887	19.8511	1.96205	1.35484e-07	1.49321e-05	Ltb4r1	14	55765962	55768494	+	1394	protein_coding	leukotriene B4 receptor 1 [Source:MGI Symbol;Acc:MGI:1309472]	-	52	105	41	57	101	27	17	17	26	22	2.00116	4.32971	1.5632	2.53584	4.65521	0.787777	0.641935	0.756173	0.903098	0.770553	3.01702
2210039B01Rik	ENSMUSG00000113800	74.2265	49.8411	45.1033	50.3407	68.7489	17.2579	7.76877	0	35.7307	12.6104	57.6521	14.6735	1.96176	0.00162488	0.0186762	2210039B01Rik	12	73548478	73551986	+	1044	lincRNA	RIKEN cDNA 2210039B01 gene [Source:MGI Symbol;Acc:MGI:1920894]	-	75	47	46	44	58	23	8	0	40	14	3.85391	2.58779	2.3418	2.61373	3.56951	0.896045	0.403362	0	1.85517	0.654742	2.99335
Hcar1	ENSMUSG00000049241	71.2574	61.506	49.0253	168.184	81.7875	26.262	13.5954	5.71955	29.4778	35.1289	86.352	22.0367	1.95886	6.50661e-05	0.0018298	Hcar1	5	123876736	123880020	-	3285	protein_coding	hydrocarboxylic acid receptor 1 [Source:MGI Symbol;Acc:MGI:2441671]	-	72	58	50	147	69	35	14	5	33	39	1.17581	1.0149	0.808961	2.77518	1.34957	0.433346	0.224335	0.0943777	0.48641	0.579658	1.42488
Cxcl16	ENSMUSG00000018920	2159.5	960.767	810.878	2893.45	2600.61	376.672	461.271	202.472	1035.3	348.587	1885.04	484.86	1.95863	4.83001e-05	0.00145854	Cxcl16	11	70453983	70459984	-	3021	protein_coding	chemokine (C-X-C motif) ligand 16 [Source:MGI Symbol;Acc:MGI:1932682]	-	2182	906	827	2529	2194	502	475	177	1159	387	38.7476	17.2389	14.5495	51.9167	46.6623	6.75858	8.27653	3.63293	18.5762	6.25465	33.823
Slc44a4	ENSMUSG00000007034	1319.25	4737.02	4757.41	3010.14	7008.83	1391.14	564.207	354.612	2748.58	309.855	4166.53	1073.68	1.95612	0.00133497	0.0161409	Slc44a4	17	34914466	34930436	+	3112	protein_coding	solute carrier family 44, member 4 [Source:MGI Symbol;Acc:MGI:1917379]	-	1333	4467	4852	2631	5913	1854	581	310	3077	344	22.979	82.5104	82.8656	52.4313	122.081	24.2311	9.82747	6.17671	47.8754	5.39711	72.5735
Exoc3l4	ENSMUSG00000021280	448.328	183.458	143.154	324.926	190.837	57.0261	42.7283	22.8782	133.097	77.4637	258.141	66.6386	1.95117	3.57355e-05	0.00115632	Exoc3l4	12	111417017	111431678	+	5650	protein_coding	exocyst complex component 3-like 4 [Source:MGI Symbol;Acc:MGI:1921363]	-	453	173	146	284	161	76	44	20	149	86	4.30121	1.76007	1.3734	3.1173	1.83087	0.547101	0.40993	0.219491	1.27692	0.743177	2.47657
Shisa2	ENSMUSG00000044461	828.368	1941.68	1506.06	559.468	1116.58	634.04	368.046	21.7343	421.622	99.0815	1190.43	308.905	1.9456	0.00312208	0.0299094	Shisa2	14	59625308	59631660	+	3672	protein_coding	shisa family member 2 [Source:MGI Symbol;Acc:MGI:2444716]	-	837	1831	1536	489	942	845	379	19	472	110	12.2282	28.6628	22.2321	8.25877	16.4827	9.35958	5.43303	0.320838	6.22391	1.46262	17.5729
Myb	ENSMUSG00000019982	740.286	1889.72	1949.25	1475.9	3105.55	586.018	304.924	53.7638	1346.15	90.9748	1832.14	476.367	1.94306	0.00562941	0.0451017	Myb	10	21124935	21160984	-	8933	protein_coding	myeloblastosis oncogene [Source:MGI Symbol;Acc:MGI:97249]	MYB	748	1782	1988	1290	2620	781	314	47	1507	101	4.49205	11.4668	11.828	8.95574	18.8445	3.55595	1.85028	0.326239	8.16846	0.552035	11.1174
Gabre	ENSMUSG00000031340	53.4431	104.984	107.856	180.769	238.251	18.0082	43.6994	12.583	23.225	81.0667	137.061	35.7164	1.9377	0.000363377	0.00635237	Gabre	X	72255999	72274803	-	4736	protein_coding	gamma-aminobutyric acid (GABA) A receptor, subunit epsilon [Source:MGI Symbol;Acc:MGI:1330235]	-	54	99	110	158	201	24	45	11	26	90	0.611677	1.20159	1.23445	2.06897	2.72687	0.206111	0.500157	0.144018	0.265819	0.927841	1.56871
Gm20541	ENSMUSG00000092390	14.8453	69.9896	48.0448	18.3057	45.0424	13.5062	6.79768	4.57564	18.7586	7.20593	39.2456	10.1688	1.93365	0.000460008	0.00757216	Gm20541	17	38009647	38012396	+	1406	unprocessed_pseudogene	predicted gene 20541 [Source:MGI Symbol;Acc:MGI:5142006]	-	15	66	49	16	38	18	7	4	21	8	0.57233	2.6983	1.85227	0.705739	1.73652	0.520702	0.26207	0.176404	0.7232	0.27781	1.51303
Gm7932	ENSMUSG00000108084	86.1027	235.42	164.725	68.6464	142.239	37.5171	30.104	24.0221	58.0624	32.4267	139.427	36.4265	1.93261	8.18258e-07	6.23369e-05	Gm7932	6	48860329	48866083	+	2194	lincRNA	predicted gene 7932 [Source:MGI Symbol;Acc:MGI:3643446]	-	87	222	168	60	120	50	31	21	65	36	2.12727	5.81633	4.06973	1.69599	3.51419	0.926906	0.743756	0.593496	1.4345	0.80114	3.4447
Ifi44	ENSMUSG00000028037	280.081	549.312	461.818	552.603	1499.44	131.31	66.0346	128.118	455.566	94.5778	668.651	175.121	1.93231	0.000671726	0.00988111	Ifi44	3	151730922	151749960	-	6129	protein_coding	interferon-induced protein 44 [Source:MGI Symbol;Acc:MGI:2443016]	-	283	518	471	483	1265	175	68	112	510	105	2.47706	4.85817	4.08436	4.88727	13.2612	1.16132	0.584016	1.13309	4.02907	0.836454	5.9136
Capn3	ENSMUSG00000079110	45.5256	120.891	77.46	109.834	170.687	23.2606	6.79768	29.7417	57.1691	20.717	104.88	27.5372	1.92737	0.000152564	0.00342551	Capn3	2	120456019	120504913	+	5023	protein_coding	calpain 3 [Source:MGI Symbol;Acc:MGI:107437]	-	46	114	79	96	144	31	7	26	64	23	0.491287	1.30459	0.835905	1.18527	1.84196	0.251016	0.0733567	0.320956	0.616937	0.223567	1.1318
Lipe	ENSMUSG00000003123	1169.81	2037.12	796.171	1329.45	3407.81	513.234	292.3	434.686	489.511	571.07	1748.07	460.16	1.9252	4.87561e-07	4.11904e-05	Lipe	7	25379527	25398710	-	5886	protein_coding	lipase, hormone sensitive [Source:MGI Symbol;Acc:MGI:96790]	-	1182	1921	812	1162	2875	684	301	380	548	634	10.773	18.7603	7.3321	12.2432	31.3833	4.72648	2.69185	4.00312	4.50801	5.2591	16.0984
Msln	ENSMUSG00000063011	925.357	640.511	257.873	1195.59	474.13	123.056	129.156	9.15129	389.465	269.321	698.693	184.03	1.92408	0.00437134	0.0377828	Msln	17	25748614	25754327	-	2114	protein_coding	mesothelin [Source:MGI Symbol;Acc:MGI:1888992]	-	935	604	263	1045	400	164	133	8	436	299	23.7272	16.4234	6.61216	30.6564	12.1573	3.1553	3.31171	0.23465	9.98633	6.90572	17.9153
Arhgap27	ENSMUSG00000034255	1184.66	3028.64	2771.89	3635.97	5057.79	1374.63	342.797	269.963	1708.82	438.661	3135.79	826.974	1.92257	0.000448688	0.00745364	Arhgap27	11	103331497	103363692	-	6415	protein_coding	Rho GTPase activating protein 27 [Source:MGI Symbol;Acc:MGI:1916903]	-	1197	2856	2827	3178	4267	1832	353	236	1913	487	10.0101	25.5914	23.4219	30.7232	42.7372	11.6153	2.89656	2.28113	14.4392	3.70659	26.4968
Rerg	ENSMUSG00000030222	407.751	399.789	231.399	350.097	529.841	116.303	107.792	36.6051	137.563	108.089	383.775	101.27	1.91836	3.47169e-08	4.99188e-06	Rerg	6	137054825	137170497	-	2731	protein_coding	RAS-like, estrogen-regulated, growth-inhibitor [Source:MGI Symbol;Acc:MGI:2665139]	-	412	377	236	306	447	155	111	32	154	120	8.09312	7.93509	4.59286	6.94879	10.5164	2.30841	2.13947	0.726546	2.73038	2.14537	7.61725
Aldoc	ENSMUSG00000017390	283.05	739.133	917.753	743.669	1278.97	422.443	134.982	108.672	279.593	108.99	792.515	210.936	1.90802	6.34924e-05	0.00179498	Aldoc	11	78322968	78327781	+	3263	protein_coding	aldolase C, fructose-bisphosphate [Source:MGI Symbol;Acc:MGI:101863]	-	286	697	936	650	1079	563	139	95	313	121	4.70207	12.2786	15.2459	12.3539	21.2464	7.01768	2.24235	1.80527	4.64463	1.81055	13.1654
Ier3	ENSMUSG00000003541	2277.27	5107.12	4108.32	5663.33	11150.4	1824.08	152.462	424.391	2340.36	2801.3	5661.28	1508.52	1.90787	0.00351962	0.0326294	Ier3	17	35821684	35822923	+	1131	protein_coding	immediate early response 3 [Source:MGI Symbol;Acc:MGI:104814]	-	2301	4816	4190	4950	9407	2431	157	371	2620	3110	109.143	244.769	196.899	271.426	534.403	87.4228	7.30705	20.3398	112.166	134.258	271.328
Slc45a3	ENSMUSG00000026435	506.72	1056.21	1216.81	671.591	1248.15	342.907	92.2542	29.7417	670.844	117.096	939.895	250.569	1.90653	0.00319009	0.0303786	Slc45a3	1	131962967	131982969	+	3563	protein_coding	solute carrier family 45, member 3 [Source:MGI Symbol;Acc:MGI:1922082]	-	512	996	1241	587	1053	457	95	26	751	130	7.70894	16.0685	18.5118	10.2172	18.9886	5.21678	1.4035	0.452473	10.2058	1.78144	14.299
Mmrn1	ENSMUSG00000054641	1002.55	434.784	242.185	1236.78	533.397	105.048	103.907	28.5978	465.392	218.88	689.94	184.365	1.90326	0.00259735	0.0260719	Mmrn1	6	60924976	60989378	+	5868	protein_coding	multimerin 1 [Source:MGI Symbol;Acc:MGI:1918195]	-	1013	410	247	1081	450	140	107	25	521	243	9.26104	4.0163	2.23717	11.4247	4.92723	0.970377	0.95984	0.264171	4.29904	2.0219	6.37329
Agr2	ENSMUSG00000020581	543.338	1154.83	561.83	188.778	405.381	401.433	49.5259	44.6125	234.036	34.2281	570.831	152.767	1.90023	0.00541567	0.0439734	Agr2	12	35992907	36004087	+	1291	protein_coding	anterior gradient 2 [Source:MGI Symbol;Acc:MGI:1344405]	-	549	1089	573	165	342	535	51	39	262	38	22.8132	48.488	23.5896	7.92623	17.0208	16.855	2.07945	1.87315	9.82651	1.43714	23.9676
Pag1	ENSMUSG00000027508	400.823	1128.32	1011.88	475.948	1013.45	318.145	156.347	91.5129	382.319	133.31	806.085	216.327	1.89641	2.39567e-05	0.00087273	Pag1	3	9687479	9833679	-	9580	protein_coding	phosphoprotein associated with glycosphingolipid microdomains 1 [Source:MGI Symbol;Acc:MGI:2443160]	-	405	1064	1032	416	855	424	161	80	428	148	2.26793	6.38423	5.72542	2.693	5.73431	1.80013	0.884638	0.517797	2.16323	0.754291	4.56098
Gm7582	ENSMUSG00000061852	8.90718	25.4508	12.7466	6.86464	28.4478	3.00137	2.91329	11.4391	1.78654	3.60296	16.4834	4.54865	1.89614	0.00398713	0.0354789	Gm7582	1	85027954	85041958	-	603	unprocessed_pseudogene	predicted gene 7582 [Source:MGI Symbol;Acc:MGI:3643856]	-	9	24	13	6	24	4	3	10	2	4	0.800692	2.28784	1.14583	0.617082	2.55726	0.269802	0.261884	1.02829	0.160597	0.323881	1.48174
C2	ENSMUSG00000024371	365.194	478.262	334.353	590.359	784.686	105.048	132.069	149.852	162.575	137.813	510.571	137.471	1.89337	5.01454e-12	2.6555e-09	C2	17	34862604	34898265	-	3872	protein_coding	complement component 2 (within H-2S) [Source:MGI Symbol;Acc:MGI:88226]	-	369	451	341	516	662	140	136	131	182	153	5.11248	6.69535	4.68071	8.26463	10.9851	1.4706	1.84888	2.09783	2.27594	1.92929	7.14765
Ctsl	ENSMUSG00000021477	8086.73	17681.9	15835.2	18261.1	45545	4424.77	3400.78	4652.28	9962.61	5975.51	21082	5683.19	1.89121	2.30729e-05	0.000846214	Ctsl	13	64359337	64370890	-	6489	protein_coding	cathepsin L [Source:MGI Symbol;Acc:MGI:88564]	-	8171	16674	16150	15961	38424	5897	3502	4067	11153	6634	67.5519	147.705	132.278	152.543	380.457	36.962	28.4082	38.8625	83.222	49.9161	176.107
H2-Q2	ENSMUSG00000091705	71.2574	181.337	163.744	164.751	381.675	69.0315	79.6299	16.0147	73.2479	21.6178	192.553	51.9084	1.88749	0.000351744	0.00621405	H2-Q2	17	35342242	35346762	+	2181	protein_coding	histocompatibility 2, Q region locus 2 [Source:MGI Symbol;Acc:MGI:95931]	-	72	171	167	144	322	92	82	14	82	24	1.77099	4.50685	4.06962	4.09464	9.48595	1.71567	1.97908	0.398022	1.82047	0.537277	4.78561
Gm14207	ENSMUSG00000074912	44.5359	72.1105	82.3625	129.284	74.6755	22.5103	8.73987	12.583	44.6634	19.8163	80.5937	21.6626	1.88652	3.0878e-05	0.00104427	Gm14207	2	119321187	119326194	-	1054	processed_transcript	predicted gene 14207 [Source:MGI Symbol;Acc:MGI:3649550]	-	45	68	84	113	63	30	9	11	50	22	2.29041	3.70852	4.23576	6.64886	3.84044	1.15767	0.449477	0.647123	2.29696	1.01912	4.1448
Gzmm	ENSMUSG00000054206	19.7937	53.0224	32.3567	52.6289	53.3397	15.0069	8.73987	1.14391	12.5057	18.9156	42.2283	11.2624	1.8841	0.000263251	0.00507877	Gzmm	10	79689020	79695261	+	1472	protein_coding	granzyme M (lymphocyte met-ase 1) [Source:MGI Symbol;Acc:MGI:99549]	-	20	50	33	46	45	20	9	1	14	21	0.728891	1.95252	1.19151	1.93802	1.9642	0.552617	0.32184	0.0421237	0.460516	0.696553	1.55503
Papln	ENSMUSG00000021223	1471.66	3675.52	1904.14	642.988	1086.94	569.51	210.728	116.679	843.245	643.129	1756.25	476.658	1.8811	0.000795557	0.0110939	Papln	12	83763634	83792382	+	5635	protein_coding	papilin, proteoglycan-like sulfated glycoprotein [Source:MGI Symbol;Acc:MGI:2386139]	-	1487	3466	1942	562	917	759	217	102	944	714	14.1566	35.3563	18.3167	6.18517	10.4558	5.47836	2.02708	1.12238	8.11152	6.18653	16.8941
Nr3c2	ENSMUSG00000031618	157.36	133.617	91.187	170.472	195.579	32.2647	41.7572	18.3026	47.3432	63.0519	149.643	40.5439	1.8782	3.83034e-08	5.36544e-06	Nr3c2	8	76899442	77245012	+	6474	protein_coding	nuclear receptor subfamily 3, group C, member 2 [Source:MGI Symbol;Acc:MGI:99459]	ESR-like	159	126	93	149	165	43	43	16	53	70	1.31754	1.11874	0.76349	1.42732	1.63754	0.270146	0.349624	0.153244	0.396394	0.52792	1.25293
Prom1	ENSMUSG00000029086	2299.04	6569.48	5018.23	4694.27	12125.9	2398.85	2078.15	1382.99	1552.5	955.686	6141.38	1673.63	1.87547	6.51523e-06	0.00032821	Prom1	5	43993620	44102032	-	7175	protein_coding	prominin 1 [Source:MGI Symbol;Acc:MGI:1100886]	-	2323	6195	5118	4103	10230	3197	2140	1209	1738	1061	17.3687	49.6309	37.9115	35.4641	91.6082	18.1227	15.6999	10.4481	11.7288	7.21998	46.3967
Alcam	ENSMUSG00000022636	2291.12	9080.62	6450.75	4834.99	12467.3	2514.4	1529.48	479.299	3576.64	1478.12	7024.95	1915.59	1.87457	0.000363035	0.0063515	Alcam	16	52248996	52454074	-	7121	protein_coding	activated leukocyte cell adhesion molecule [Source:MGI Symbol;Acc:MGI:1313266]	-	2315	8563	6579	4226	10518	3351	1575	419	4004	1641	17.4402	69.1222	49.1034	36.8042	94.9014	19.1397	11.6425	3.64845	27.2256	11.2515	53.4743
Slc16a11	ENSMUSG00000040938	149.443	300.107	359.846	589.215	1261.19	139.564	140.809	94.9446	80.3941	269.321	531.959	145.007	1.87434	0.000431633	0.00725357	Slc16a11	11	70212752	70216417	+	2554	protein_coding	solute carrier family 16 (monocarboxylic acid transporters), member 11 [Source:MGI Symbol;Acc:MGI:2663709]	-	151	283	367	515	1064	186	145	83	90	299	3.17173	6.36939	7.63727	12.5053	26.7671	2.96206	2.98849	2.01508	1.70626	5.71601	11.2902
Mustn1	ENSMUSG00000042485	970.883	310.711	133.349	1353.48	314.111	161.324	137.896	115.535	228.677	199.964	616.506	168.679	1.86934	0.000544785	0.00849992	Mustn1	14	30879200	30881610	+	1236	protein_coding	musculoskeletal, embryonic nuclear protein 1 [Source:MGI Symbol;Acc:MGI:1913425]	-	981	293	136	1183	265	215	142	101	256	222	42.5786	13.6264	5.84808	59.3575	13.7755	7.07493	6.04749	5.06685	10.0287	8.76954	27.0372
Vwa7	ENSMUSG00000007030	127.67	134.677	89.226	93.8167	107.865	19.5089	20.393	18.3026	75.9277	17.1141	110.651	30.2493	1.86838	2.80425e-05	0.000973552	Vwa7	17	35016579	35026741	+	4313	protein_coding	von Willebrand factor A domain containing 7 [Source:MGI Symbol;Acc:MGI:1306798]	-	129	127	91	82	91	26	21	16	85	19	1.60454	1.69261	1.12139	1.17908	1.35563	0.245186	0.256298	0.230025	0.954253	0.215088	1.39065
Ppm1j	ENSMUSG00000002228	255.339	424.179	259.834	438.193	839.211	132.811	74.7744	50.3321	244.755	104.486	443.351	121.432	1.86613	5.7196e-05	0.0016556	Ppm1j	3	104781056	104786018	+	1814	protein_coding	protein phosphatase 1J [Source:MGI Symbol;Acc:MGI:1919137]	-	258	400	265	383	708	177	77	44	274	116	7.62997	12.6752	7.76429	13.0939	25.0771	3.96861	2.23439	1.50401	7.31371	3.12222	13.2481
Macc1	ENSMUSG00000041886	351.339	1451.75	1433.5	1211.61	2367.1	408.937	543.814	88.0811	681.563	152.225	1363.06	374.924	1.86176	0.00109256	0.0139574	Macc1	12	119314270	119469987	+	8406	protein_coding	metastasis associated in colon cancer 1 [Source:MGI Symbol;Acc:MGI:2685113]	-	355	1369	1462	1059	1997	545	560	77	763	169	2.26558	9.36152	9.24381	7.81296	15.264	2.637	3.50674	0.567984	4.39501	0.981612	8.78958
Trim30a	ENSMUSG00000030921	420.617	883.354	852.06	616.673	1529.07	203.343	168.971	177.306	450.207	183.751	860.355	236.716	1.86116	3.13301e-06	0.00018098	Trim30a	7	104409025	104465193	-	4111	protein_coding	tripartite motif-containing 30A [Source:MGI Symbol;Acc:MGI:98178]	-	425	833	869	539	1290	271	174	155	504	204	5.54603	11.6474	11.2348	8.13112	20.1615	2.68117	2.22796	2.33786	5.93618	2.42284	11.3442
Naip2	ENSMUSG00000078945	138.556	589.61	579.479	351.241	605.702	141.815	110.705	88.0811	232.25	50.4415	452.917	124.658	1.86022	7.16308e-05	0.00195629	Naip2	13	100144063	100202092	-	4846	protein_coding	NLR family, apoptosis inhibitory protein 2 [Source:MGI Symbol;Acc:MGI:1298226]	-	140	556	591	307	511	189	114	77	260	56	1.54983	6.59514	6.48182	3.92884	6.77514	1.58628	1.2383	0.98524	2.59785	0.564218	5.06615
Doc2b	ENSMUSG00000020848	219.71	61.506	18.6296	276.874	69.9342	46.5213	27.1907	26.3099	34.8374	43.2356	129.331	35.619	1.85771	0.00186394	0.0205744	Doc2b	11	75768966	75796049	-	4361	protein_coding	double C2, beta [Source:MGI Symbol;Acc:MGI:1100497]	-	222	58	19	242	59	62	28	23	39	48	2.73091	0.764494	0.231558	3.44143	0.869253	0.57824	0.337969	0.327022	0.433015	0.5374	1.60753
Vav1	ENSMUSG00000034116	276.123	404.031	520.649	556.036	756.238	150.819	167.029	154.428	143.816	78.3644	502.615	138.891	1.85548	2.53308e-09	5.57451e-07	Vav1	17	57279100	57328031	+	3688	protein_coding	vav 1 oncogene [Source:MGI Symbol;Acc:MGI:98923]	-	279	381	531	486	638	201	172	135	161	87	4.05839	5.93836	7.65238	8.17249	11.115	2.2167	2.45495	2.26975	2.11378	1.15178	7.38733
Stxbp6	ENSMUSG00000046314	717.523	993.64	877.553	724.219	948.261	189.086	280.647	172.731	259.941	274.726	852.239	235.426	1.85541	8.00504e-20	3.47611e-16	Stxbp6	12	44852484	45074709	-	5297	protein_coding	syntaxin binding protein 6 (amisyn) [Source:MGI Symbol;Acc:MGI:2384963]	-	725	937	895	633	800	252	289	151	291	305	7.34258	10.1682	8.9802	7.4111	9.70377	1.93496	2.87192	1.76759	2.66003	2.81133	8.72116
Itgbl1	ENSMUSG00000032925	233.566	74.2314	32.3567	320.35	106.679	22.5103	38.8439	61.7712	50.9163	38.7319	153.437	42.5547	1.853	0.000758605	0.0107232	Itgbl1	14	123659971	123975618	+	4229	protein_coding	integrin, beta-like 1 [Source:MGI Symbol;Acc:MGI:2443439]	-	236	70	33	280	90	30	40	54	57	43	2.99374	0.951465	0.414734	4.1061	1.36737	0.288527	0.497883	0.791755	0.652622	0.496447	1.96668
Lama3	ENSMUSG00000024421	871.914	2768.83	2037.49	2168.08	2806.85	555.254	420.485	155.572	1275.59	556.658	2130.63	592.711	1.8455	0.000153556	0.00344422	Lama3	18	12333819	12583013	+	10745	protein_coding	laminin, alpha 3 [Source:MGI Symbol;Acc:MGI:99909]	-	881	2611	2078	1895	2368	740	433	136	1428	618	4.39855	13.968	10.2786	10.9373	14.1598	2.80109	2.12122	0.784815	6.43496	2.80818	10.7484
9130230L23Rik	ENSMUSG00000054598	117.773	276.777	159.822	168.184	416.049	67.5309	23.3063	9.15129	185.8	30.6252	227.721	63.2827	1.8447	0.00546005	0.044185	9130230L23Rik	5	65979358	66004285	-	7830	protein_coding	RIKEN cDNA 9130230L23 gene [Source:MGI Symbol;Acc:MGI:3041166]	-	119	261	163	147	351	90	24	8	208	34	0.815315	1.91607	1.10642	1.1643	2.88022	0.467502	0.161345	0.0633524	1.28625	0.212012	1.57646
Osmr	ENSMUSG00000022146	1022.35	1925.77	1138.37	1403.82	2157.29	328.65	158.289	205.904	960.263	486.4	1529.52	427.901	1.83729	7.79409e-05	0.00209957	Osmr	15	6813577	6874969	-	12113	protein_coding	oncostatin M receptor [Source:MGI Symbol;Acc:MGI:1330819]	-	1033	1816	1161	1227	1820	438	163	180	1075	540	4.57498	8.6178	5.09417	6.28206	9.65384	1.4707	0.708339	0.921416	4.29715	2.17663	6.84457
Slco4a1	ENSMUSG00000038963	364.205	793.216	809.898	568.621	1370.24	160.573	72.8323	49.1882	603.849	206.27	781.235	218.542	1.83712	0.00230548	0.0239735	Slco4a1	2	180456245	180474867	+	4799	protein_coding	solute carrier organic anion transporter family, member 4a1 [Source:MGI Symbol;Acc:MGI:1351866]	-	368	748	826	497	1156	214	75	43	676	229	4.11375	8.95949	9.14792	6.42266	15.477	1.8137	0.822651	0.555588	6.82056	2.32985	8.82417
Slc22a1	ENSMUSG00000023829	52.4534	19.0881	4.90253	105.258	67.5636	17.2579	5.82658	16.0147	16.0788	14.4119	49.8531	13.918	1.83667	0.00520725	0.042916	Slc22a1	17	12648869	12675829	-	2016	protein_coding	solute carrier family 22 (organic cation transporter), member 1 [Source:MGI Symbol;Acc:MGI:108111]	-	53	18	5	92	57	23	6	14	18	16	1.41035	0.513233	0.131817	2.83013	1.81662	0.464023	0.156663	0.430598	0.432321	0.3875	1.34043
Olfm2	ENSMUSG00000032172	104.907	47.7202	50.9863	217.38	55.7103	36.0165	22.3352	8.00737	32.1576	34.2281	95.3408	26.549	1.83628	0.000477733	0.00775807	Olfm2	9	20667690	20746349	-	2665	protein_coding	olfactomedin 2 [Source:MGI Symbol;Acc:MGI:3045350]	-	106	45	52	190	47	48	23	7	36	38	2.13378	0.970617	1.03705	4.42146	1.13313	0.732565	0.454293	0.162868	0.654078	0.696192	1.93921
Slpi	ENSMUSG00000017002	211.793	156.946	69.6159	387.852	160.019	26.262	28.1618	12.583	138.456	71.1585	197.245	55.3244	1.83194	0.002892	0.0282589	Slpi	2	164354070	164389095	-	1180	protein_coding	secretory leukocyte peptidase inhibitor [Source:MGI Symbol;Acc:MGI:109297]	-	214	148	71	339	135	35	29	11	155	79	9.72909	7.20962	3.19793	17.8167	7.35076	1.20639	1.29366	0.578023	6.36025	3.26879	9.06082
Naip3-ps1	ENSMUSG00000114576	12.8659	62.5665	44.1228	22.8821	88.8995	14.2565	25.2485	5.71955	15.1855	4.5037	46.2674	12.9828	1.82757	0.0025465	0.0256683	Naip3-ps1	13	100264745	100278817	-	1571	unprocessed_pseudogene	NLR family, apoptosis inhibitory protein 3, pseudogene 1 [Source:MGI Symbol;Acc:MGI:1858253]	-	13	59	45	20	75	19	26	5	17	5	0.443923	2.15878	1.5224	0.78952	3.06737	0.491903	0.871169	0.197346	0.523959	0.155395	1.5964
Serinc2	ENSMUSG00000023232	1114.39	3638.4	3650.42	2617.72	5202.4	1310.1	478.751	109.815	2303.74	372.006	3244.66	914.882	1.82619	0.00520322	0.042916	Serinc2	4	130253495	130279205	-	2319	protein_coding	serine incorporator 2 [Source:MGI Symbol;Acc:MGI:1919132]	-	1126	3431	3723	2288	4389	1746	493	96	2579	413	26.0482	85.0457	85.3267	61.1877	121.603	30.6229	11.1905	2.56688	53.8487	8.69545	75.8423
Osgin1	ENSMUSG00000074063	204.865	490.988	452.013	447.346	628.223	137.313	104.878	43.4686	254.581	86.4711	444.687	125.342	1.82483	4.00042e-05	0.00126767	Osgin1	8	119434124	119446256	+	2674	protein_coding	oxidative stress induced growth inhibitor 1 [Source:MGI Symbol;Acc:MGI:1919089]	-	207	463	461	391	530	183	108	38	285	96	4.15288	9.95295	9.16289	9.06827	12.7349	2.78351	2.12602	0.881164	5.16069	1.75288	9.01438
Galnt3	ENSMUSG00000026994	680.904	2510.08	2790.52	1801.97	3365.14	841.885	391.352	152.14	1544.46	241.399	2229.72	634.247	1.81343	0.00233784	0.0242171	Galnt3	2	66082766	66124994	-	4374	protein_coding	polypeptide N-acetylgalactosaminyltransferase 3 [Source:MGI Symbol;Acc:MGI:894695]	-	688	2367	2846	1575	2839	1122	403	133	1729	268	8.43821	31.1066	34.5819	22.3311	41.703	10.4332	4.84989	1.88542	19.1399	2.99157	27.6322
Ufsp1	ENSMUSG00000051502	105.896	177.095	138.251	125.852	248.918	48.7723	53.4103	27.4539	43.7701	53.1437	159.203	45.3101	1.80653	2.98866e-09	6.36175e-07	Ufsp1	5	137294629	137295665	+	1037	protein_coding	UFM1-specific peptidase 1 [Source:MGI Symbol;Acc:MGI:1917490]	-	107	167	141	110	210	65	55	24	49	59	5.53535	9.257	7.22659	6.57844	13.0113	2.54939	2.79183	1.43505	2.28792	2.77789	8.32174
mt-Atp8	ENSMUSG00000064356	116.783	54.0829	75.499	20.5939	34.3745	42.0192	14.5665	5.71955	16.0788	7.20593	60.2666	17.118	1.8039	0.00299815	0.0290476	mt-Atp8	MT	7766	7969	+	204	protein_coding	mitochondrially encoded ATP synthase 8 [Source:MGI Symbol;Acc:MGI:99926]	-	118	51	77	18	29	56	15	5	18	8	31.0308	14.3705	20.061	5.47207	9.13373	11.165	3.87049	1.51976	4.27235	1.91471	16.0136
Stap2	ENSMUSG00000038781	1048.08	2528.11	1725.69	1561.71	3163.64	819.374	332.115	374.059	1015.65	346.785	2005.44	577.596	1.79528	1.5068e-05	0.0006138	Stap2	17	55997077	56005584	-	2569	protein_coding	signal transducing adaptor family member 2 [Source:MGI Symbol;Acc:MGI:2147039]	-	1059	2384	1760	1365	2669	1092	342	327	1137	385	22.1143	53.3426	36.4117	32.9517	66.7521	17.2886	7.00757	7.89257	21.4299	7.3171	42.3145
Oasl2	ENSMUSG00000029561	1030.26	2009.55	1613.91	1710.44	4709.3	408.937	563.236	520.479	1244.32	458.477	2214.69	639.09	1.7929	5.61638e-05	0.00164122	Oasl2	5	114896936	114912234	+	6374	protein_coding	2'-5' oligoadenylate synthetase-like 2 [Source:MGI Symbol;Acc:MGI:1344390]	-	1041	1895	1646	1495	3973	545	580	455	1393	509	8.76151	17.0895	13.7249	14.5458	40.0486	3.47766	4.78984	4.42623	10.5819	3.89896	18.8341
Tmem200b	ENSMUSG00000070720	1726.01	1785.8	1635.48	1517.09	1356.01	802.867	363.19	101.808	822.699	228.788	1604.08	463.871	1.78925	0.000187633	0.00397843	Tmem200b	4	131921771	131923140	+	1370	protein_coding	transmembrane protein 200B [Source:MGI Symbol;Acc:MGI:3646343]	-	1744	1684	1668	1326	1144	1070	374	89	921	254	68.2915	70.6568	64.7095	60.025	53.652	31.7662	14.37	4.02814	32.5509	9.05223	63.467
Gm43719	ENSMUSG00000105366	431.503	392.366	267.678	361.538	503.764	111.051	72.8323	21.7343	257.261	103.585	391.37	113.293	1.7864	0.000293389	0.00546787	Gm43719	5	13604035	13606233	+	2199	TEC	predicted gene 43719 [Source:MGI Symbol;Acc:MGI:5663856]	-	436	370	273	316	425	148	75	19	288	115	10.6366	9.67183	6.59827	8.91191	12.4178	2.7374	1.79532	0.535751	6.34149	2.55338	9.64728
Lpcat4	ENSMUSG00000027134	1070.84	2723.23	2703.25	1828.28	2879.16	688.815	535.074	292.841	1276.48	457.576	2240.95	650.157	1.78487	1.33861e-05	0.000563252	Lpcat4	2	112239468	112247111	+	2823	protein_coding	lysophosphatidylcholine acyltransferase 4 [Source:MGI Symbol;Acc:MGI:2138993]	-	1082	2568	2757	1598	2429	918	551	256	1429	508	20.5616	52.2897	51.9061	35.1055	55.2837	13.2262	10.2741	5.62295	24.5101	8.78608	43.0293
Rnasel	ENSMUSG00000066800	613.606	875.931	651.056	591.503	960.114	175.58	129.156	128.118	490.404	149.523	738.442	214.556	1.78229	8.47173e-06	0.000399866	Rnasel	1	153749426	153764221	+	6641	protein_coding	ribonuclease L (2', 5'-oligoisoadenylate synthetase-dependent) [Source:MGI Symbol;Acc:MGI:1098272]	-	620	826	664	517	810	234	133	112	549	166	5.0084	7.14955	5.31407	4.82799	7.83668	1.43313	1.0542	1.04573	4.00279	1.22044	6.02734
Ly6a	ENSMUSG00000075602	2955.2	5302.24	6428.2	9564.73	19560.2	1096.25	1775.16	2889.52	3532.87	3520.09	8762.13	2562.78	1.77358	0.000322359	0.0058374	Ly6a	15	74994877	74998031	-	1205	protein_coding	lymphocyte antigen 6 complex, locus A [Source:MGI Symbol;Acc:MGI:107527]	-	2986	5000	6556	8360	16502	1461	1828	2526	3955	3908	132.936	238.515	289.164	430.257	879.893	49.3135	79.8536	129.981	158.922	158.347	394.153
4833445I07Rik	ENSMUSG00000103103	69.2781	89.0777	33.3372	54.9171	103.123	28.513	16.5086	8.00737	35.7307	12.6104	69.9467	20.274	1.7732	9.8841e-05	0.00247239	4833445I07Rik	9	108567533	108569174	+	1642	lincRNA	RIKEN cDNA 4833445I07 gene [Source:MGI Symbol;Acc:MGI:2143268]	-	70	84	34	48	87	38	17	7	40	14	2.287	2.94062	1.10052	1.81291	3.40429	0.941267	0.54498	0.264338	1.17954	0.416291	2.30907
Pyroxd2	ENSMUSG00000060224	1275.71	1309.65	550.064	729.94	906.774	354.162	235.005	177.306	385.892	245.001	954.428	279.473	1.77074	2.01029e-08	3.11767e-06	Pyroxd2	19	42725858	42752775	-	3119	protein_coding	pyridine nucleotide-disulphide oxidoreductase domain 2 [Source:MGI Symbol;Acc:MGI:1921830]	-	1289	1235	561	638	765	472	242	155	432	272	22.1706	22.7606	9.55961	12.6857	15.7589	6.15501	4.08418	3.08142	6.70645	4.25791	16.5871
Gch1	ENSMUSG00000037580	216.741	587.489	568.693	640.7	971.967	186.835	57.2947	68.6346	489.511	72.96	597.118	175.047	1.76929	0.00314554	0.0300599	Gch1	14	47153895	47189413	-	6251	protein_coding	GTP cyclohydrolase 1 [Source:MGI Symbol;Acc:MGI:95675]	-	219	554	580	560	820	249	59	60	548	81	1.87947	5.0944	4.93141	5.55581	8.42839	1.62014	0.49683	0.595164	4.24478	0.632671	5.1779
Timd2	ENSMUSG00000040413	30.6803	97.5613	62.7524	26.3145	169.502	18.7586	23.3063	5.71955	50.023	15.3126	77.362	22.624	1.76821	0.00421876	0.0368158	Timd2	11	46668960	46707061	-	3473	protein_coding	T cell immunoglobulin and mucin domain containing 2 [Source:MGI Symbol;Acc:MGI:2159681]	-	31	92	64	23	143	25	24	5	56	17	0.478848	1.5227	0.979418	0.410707	2.64552	0.292777	0.363757	0.0892689	0.780742	0.238994	1.20744
Leng1	ENSMUSG00000078813	724.451	1014.85	675.569	1019.4	2154.92	317.395	266.08	267.675	460.033	330.572	1117.84	328.351	1.76675	2.6657e-07	2.50552e-05	Leng1	7	3660098	3665840	-	2222	protein_coding	leukocyte receptor cluster (LRC) member 1 [Source:MGI Symbol;Acc:MGI:1917007]	-	732	957	689	891	1818	423	274	234	515	367	17.6729	24.7571	16.4804	24.8681	52.5691	7.74281	6.491	6.5299	11.2224	8.06426	27.2695
Pdzk1ip1	ENSMUSG00000028716	475.05	1078.48	503	966.77	1789.84	160.573	237.919	478.155	307.284	236.895	962.628	284.165	1.76104	2.44494e-05	0.000884742	Pdzk1ip1	4	115088708	115093899	+	1778	protein_coding	PDZK1 interacting protein 1 [Source:MGI Symbol;Acc:MGI:1914432]	-	480	1017	513	845	1510	214	245	418	344	263	14.4827	32.8792	15.3348	29.4737	54.5665	4.89536	7.25336	14.5774	9.36809	7.22215	29.3474
Rab27b	ENSMUSG00000024511	189.03	803.82	529.473	442.769	826.172	183.834	99.0519	43.4686	451.1	48.64	558.253	165.219	1.75554	0.00464045	0.0394956	Rab27b	18	69979131	70141605	-	10679	protein_coding	RAB27B, member RAS oncogene family [Source:MGI Symbol;Acc:MGI:1931295]	-	191	758	540	387	697	245	102	38	505	54	0.959496	4.0801	2.68755	2.24745	4.19356	0.933121	0.502776	0.220642	2.28973	0.246891	2.83363
Galnt12	ENSMUSG00000039774	566.101	1676.57	2326.74	1217.33	2682.39	539.496	232.092	131.55	1422.08	182.85	1693.83	501.614	1.75531	0.00512358	0.0424684	Galnt12	4	47091909	47123070	+	2288	protein_coding	polypeptide N-acetylgalactosaminyltransferase 12 [Source:MGI Symbol;Acc:MGI:2444664]	-	572	1581	2373	1064	2263	719	239	115	1592	203	13.4116	39.7199	55.1232	28.84	63.549	12.7813	5.49854	3.11657	33.6908	4.33194	40.1287
Rab11fip1	ENSMUSG00000031488	870.924	2468.72	2071.81	2047.95	3702.96	946.182	602.08	213.911	1203.23	351.289	2232.47	663.339	1.7504	0.000313021	0.00573045	Rab11fip1	8	27138773	27174646	-	10800	protein_coding	RAB11 family interacting protein 1 (class I) [Source:MGI Symbol;Acc:MGI:1923017]	-	880	2328	2113	1790	3124	1261	620	187	1347	390	4.37119	12.3906	10.3985	10.2787	18.5852	4.74891	3.02185	1.07363	6.03904	1.76313	11.2048
Capsl	ENSMUSG00000039676	74.2265	291.623	306.898	282.594	365.08	120.055	88.3698	46.9003	83.0739	53.1437	264.085	78.3085	1.75038	2.96409e-05	0.00101508	Capsl	15	9436028	9466038	+	949	protein_coding	calcyphosine-like [Source:MGI Symbol;Acc:MGI:1922818]	-	75	275	313	247	308	160	91	41	93	59	4.2397	16.6571	17.5296	16.1414	20.8528	6.85735	5.04755	2.67887	4.74505	3.03549	15.0841
Gpat3	ENSMUSG00000029314	177.154	318.135	231.399	383.276	602.146	39.0178	58.2658	11.4391	226.89	172.942	342.422	101.711	1.75009	0.00624777	0.0487507	Gpat3	5	100845713	100899102	+	3502	protein_coding	glycerol-3-phosphate acyltransferase 3 [Source:MGI Symbol;Acc:MGI:3603816]	-	179	300	236	335	508	52	60	10	254	192	2.74206	4.92422	3.5817	5.9325	9.32026	0.603934	0.901862	0.177059	3.5119	2.67687	5.30015
Fabp5	ENSMUSG00000027533	338.473	1138.92	1179.55	256.28	1114.21	341.406	256.37	348.893	163.468	88.2726	805.486	239.682	1.74895	0.000550025	0.00855669	Fabp5	3	10012548	10016607	+	3567	protein_coding	fatty acid binding protein 5, epidermal [Source:MGI Symbol;Acc:MGI:101790]	-	342	1074	1203	224	940	455	264	305	183	98	5.14356	17.3075	17.9248	3.89452	16.9319	5.18813	3.89588	5.3019	2.48412	1.34142	12.2405
Gm6166	ENSMUSG00000074280	91.0512	699.896	837.352	80.0875	452.795	195.839	157.318	159.004	72.3547	61.2504	432.236	129.153	1.74284	0.00511726	0.0424684	Gm6166	9	57483963	57484371	+	409	processed_pseudogene	predicted gene 6166 [Source:MGI Symbol;Acc:MGI:3645893]	-	92	660	854	70	382	261	162	139	81	68	12.0672	92.7583	110.976	10.6141	60.0096	25.9549	20.8496	21.073	9.58928	8.11761	57.285
Gstt2	ENSMUSG00000033318	913.481	1694.6	1524.69	1955.28	3166.01	553.003	490.404	347.749	971.875	417.944	1850.81	556.195	1.73404	3.52989e-06	0.000201056	Gstt2	10	75831114	75837424	-	4156	protein_coding	glutathione S-transferase, theta 2 [Source:MGI Symbol;Acc:MGI:106188]	-	923	1598	1555	1709	2671	737	505	304	1088	464	11.9142	22.1021	19.886	25.5021	41.2932	7.21264	6.39618	4.53558	12.6759	5.45111	24.1395
Eps8	ENSMUSG00000015766	1108.45	3201.49	3160.17	2578.82	4243.47	1087.25	517.595	438.118	1657.01	610.702	2858.48	862.135	1.72894	7.9543e-05	0.00212894	Eps8	6	137477245	137654876	-	12355	protein_coding	epidermal growth factor receptor pathway substrate 8 [Source:MGI Symbol;Acc:MGI:104684]	-	1120	3019	3223	2254	3580	1449	533	383	1855	678	4.86313	14.046	13.8647	11.3141	18.6175	4.77011	2.27086	1.92217	7.26985	2.67935	12.5411
Gm45145	ENSMUSG00000109076	58.3915	171.793	216.692	240.262	407.752	105.798	43.6994	27.4539	87.5402	65.7541	218.978	66.0492	1.72463	0.00048565	0.00782228	Gm45145	6	82896867	82905214	-	1029	lincRNA	predicted gene 45145 [Source:MGI Symbol;Acc:MGI:5753721]	-	59	162	221	210	344	141	45	24	98	73	3.07593	9.04965	11.4148	12.6565	21.4795	5.57322	2.30198	1.44621	4.61142	3.46378	11.5353
Bhlhe41	ENSMUSG00000030256	168.247	382.822	154.92	179.625	489.54	177.081	95.1675	41.1808	83.0739	18.9156	275.031	83.0837	1.72389	0.00169969	0.0193011	Bhlhe41	6	145858243	145865558	-	6720	protein_coding	basic helix-loop-helix family, member e41 [Source:MGI Symbol;Acc:MGI:1930704]	bHLH	170	361	158	157	413	236	98	36	93	21	1.35713	3.08795	1.24963	1.4489	3.94877	1.42838	0.767648	0.332176	0.670097	0.152578	2.21847
Aktip	ENSMUSG00000031667	1975.41	4650.07	5817.34	4237.77	8741.78	1581.72	855.536	491.882	3933.06	835.887	5084.47	1539.62	1.7234	0.00168578	0.0191832	Aktip	8	91111784	91199976	-	7040	protein_coding	thymoma viral proto-oncogene 1 interacting protein [Source:MGI Symbol;Acc:MGI:3693832]	-	1996	4385	5933	3704	7375	2108	881	430	4403	928	15.21	35.8038	44.7914	32.6293	67.3085	12.1787	6.58731	3.78731	30.2831	6.43603	39.1486
Ly6g6e	ENSMUSG00000013766	26.7215	45.5993	67.6549	27.4586	193.208	33.0151	16.5086	8.00737	37.5172	13.5111	72.1285	21.7119	1.72328	0.00563785	0.0451527	Ly6g6e	17	35076902	35078804	+	1273	protein_coding	lymphocyte antigen 6 complex, locus G6E [Source:MGI Symbol;Acc:MGI:1917524]	-	27	43	69	24	163	44	17	7	42	15	1.13783	1.94166	2.8808	1.16921	8.22697	1.40581	0.702952	0.340961	1.59752	0.575315	3.07129
Gm35439	ENSMUSG00000105476	57.4018	136.798	178.452	227.677	432.644	45.0206	66.0346	19.4465	120.591	61.2504	206.595	62.4686	1.72316	0.00157784	0.0183171	Gm35439	3	92170221	92177907	+	4809	lincRNA	predicted gene, 35439 [Source:MGI Symbol;Acc:MGI:5594598]	-	58	129	182	199	365	60	68	17	135	68	0.647014	1.54194	2.01145	2.5663	4.87662	0.507457	0.744319	0.219194	1.35926	0.690393	2.32866
Mmp9	ENSMUSG00000017737	281.071	156.946	44.1228	208.227	28.4478	28.513	33.9884	17.1587	80.3941	57.6474	143.763	43.5403	1.72195	0.0051624	0.0426828	Mmp9	2	164940780	164955850	+	3539	protein_coding	matrix metallopeptidase 9 [Source:MGI Symbol;Acc:MGI:97011]	-	284	148	45	182	24	38	35	15	90	64	4.30505	2.40388	0.67581	3.18933	0.435724	0.436722	0.520586	0.262812	1.23136	0.882962	2.20196
Abca8a	ENSMUSG00000041828	788.78	341.464	117.661	842.062	292.776	120.805	102.936	83.5055	141.136	273.825	476.549	144.442	1.72147	0.000844786	0.0115782	Abca8a	11	110025634	110095978	-	6272	protein_coding	ATP-binding cassette, sub-family A (ABC1), member 8a [Source:MGI Symbol;Acc:MGI:2386846]	-	797	322	120	736	247	161	106	73	158	304	6.81699	2.95109	1.01688	7.27748	2.5303	1.04405	0.889621	0.721692	1.21976	2.36652	4.11855
Nkain4	ENSMUSG00000027574	118.762	78.4732	22.5516	121.275	90.0848	16.5075	28.1618	2.28782	44.6634	38.7319	86.2295	26.0705	1.7213	0.00471731	0.0399775	Nkain4	2	180934772	180954699	-	1239	protein_coding	Na+/K+ transporting ATPase interacting 4 [Source:MGI Symbol;Acc:MGI:1915372]	-	120	74	23	106	76	22	29	2	50	43	5.19578	3.43315	0.986619	5.30571	3.94115	0.722194	1.23206	0.100091	1.95399	1.69449	3.77248
Dsc2	ENSMUSG00000024331	1287.58	5282.1	3501.39	1036.56	2888.64	1075.24	585.571	259.668	2033.08	301.748	2799.25	851.061	1.71752	0.00410109	0.0360497	Dsc2	18	20030633	20059554	-	5277	protein_coding	desmocollin 2 [Source:MGI Symbol;Acc:MGI:103221]	-	1301	4981	3571	906	2437	1433	603	227	2276	335	13.2261	54.2578	35.9663	10.6476	29.6721	11.0449	6.015	2.66731	20.8838	3.09956	28.754
Acer3	ENSMUSG00000030760	1024.33	2413.58	1892.38	2156.64	3540.57	633.289	633.155	395.793	1133.56	566.566	2205.5	672.472	1.71319	2.51193e-06	0.000154065	Acer3	7	98206389	98321208	-	15324	protein_coding	alkaline ceramidase 3 [Source:MGI Symbol;Acc:MGI:1913440]	-	1035	2276	1930	1885	2987	844	652	346	1269	629	3.62334	8.53753	6.69388	7.62866	12.524	2.24013	2.23965	1.40003	4.00972	2.00411	7.80149
Kctd4	ENSMUSG00000046523	471.091	241.782	116.68	201.363	165.946	60.0274	100.994	6.86346	132.204	64.8533	239.372	72.9884	1.71213	0.00350024	0.032533	Kctd4	14	75955009	75966206	+	3998	protein_coding	potassium channel tetramerisation domain containing 4 [Source:MGI Symbol;Acc:MGI:1914766]	-	476	228	119	176	140	80	104	6	148	72	6.38711	3.27812	1.58197	2.7301	2.24991	0.81386	1.36929	0.0930558	1.79243	0.87929	3.24544
Fgd3	ENSMUSG00000037946	529.482	1812.31	1524.69	1660.1	2716.77	738.337	305.895	189.889	1046.02	235.994	1648.67	503.226	1.71151	0.00117326	0.0146457	Fgd3	13	49261554	49320311	-	6012	protein_coding	FYVE, RhoGEF and PH domain containing 3 [Source:MGI Symbol;Acc:MGI:1353657]	-	535	1709	1555	1451	2292	984	315	166	1171	262	4.77392	16.3401	13.7469	14.9678	24.4949	6.657	2.75802	1.71208	9.4311	2.12777	14.8647
2310069B03Rik	ENSMUSG00000100291	38.5978	123.012	191.199	184.201	229.953	67.5309	53.4103	6.86346	50.023	55.8459	153.393	46.7347	1.70973	0.0019606	0.0213591	2310069B03Rik	6	82877864	82881853	-	1902	lincRNA	RIKEN cDNA 2310069B03 gene [Source:MGI Symbol;Acc:MGI:1916902]	-	39	116	195	161	194	90	55	6	56	62	1.1	3.50574	5.449	5.24958	6.55348	1.92457	1.52215	0.195603	1.42561	1.59156	4.37156
Arrdc1	ENSMUSG00000026972	1272.74	2425.25	1822.76	2075.41	3785.93	862.144	618.589	529.631	937.931	532.338	2276.42	696.126	1.70885	6.38474e-08	8.05962e-06	Arrdc1	2	24925352	24935252	-	2510	protein_coding	arrestin domain containing 1 [Source:MGI Symbol;Acc:MGI:2446136]	-	1286	2287	1859	1814	3194	1149	637	463	1050	591	27.4858	52.3751	39.3639	44.8201	81.7602	18.6187	13.3589	11.4378	20.2554	11.4963	49.161
C4b	ENSMUSG00000073418	5578.86	3001.07	1521.75	5248.02	1968.83	1304.85	442.82	1357.82	1513.2	679.159	3463.7	1059.57	1.70883	0.000131156	0.00307192	C4b	17	34728380	34743882	-	5695	protein_coding	complement component 4B (Chido blood group) [Source:MGI Symbol;Acc:MGI:88228]	-	5637	2830	1552	4587	1661	1739	456	1187	1694	754	53.1	28.5644	14.4841	49.951	18.7394	12.4196	4.21479	12.9238	14.4027	6.46428	32.9678
Fam20c	ENSMUSG00000025854	2253.52	7642.65	6092.86	4300.7	8754.82	1538.2	1040.04	494.169	3686.52	2139.26	5808.91	1779.64	1.70657	0.000749217	0.010639	Fam20c	5	138754514	138810077	+	6590	protein_coding	family with sequence similarity 20, member C [Source:MGI Symbol;Acc:MGI:2136853]	-	2277	7207	6214	3759	7386	2050	1071	432	4127	2375	18.5361	62.8639	50.1163	35.375	72.0119	12.6523	8.55479	4.06474	30.3231	17.5963	47.7806
Lif	ENSMUSG00000034394	243.463	540.829	616.738	434.761	719.493	152.32	47.5837	155.572	373.386	54.0444	511.057	156.581	1.70616	0.0012853	0.0156777	Lif	11	4257557	4272514	+	4350	protein_coding	leukemia inhibitory factor [Source:MGI Symbol;Acc:MGI:96787]	-	246	510	629	380	607	203	49	136	418	60	3.0338	6.73928	7.68518	5.41756	8.96561	1.89806	0.592942	1.93858	4.65277	0.673449	6.36829
Ovol2	ENSMUSG00000037279	345.401	714.742	747.145	626.97	854.62	287.381	51.4681	78.9298	487.724	103.585	657.776	201.818	1.70342	0.00213862	0.0226285	Ovol2	2	144305175	144332146	-	2113	protein_coding	ovo like zinc finger 2 [Source:MGI Symbol;Acc:MGI:1338039]	zf-C2H2	349	674	762	548	721	383	53	69	546	115	8.86067	18.3355	19.1667	16.0839	21.9238	7.37228	1.32033	2.02481	12.5117	2.6573	16.8741
Ifitm6	ENSMUSG00000059108	34.639	58.3247	76.4795	56.0612	126.83	21.0096	29.1329	28.5978	3.57307	26.1215	70.4669	21.687	1.70317	0.000754401	0.0106964	Ifitm6	7	141015699	141017924	-	905	protein_coding	interferon induced transmembrane protein 6 [Source:MGI Symbol;Acc:MGI:2686976]	-	35	55	78	49	107	28	30	25	4	29	2.07472	3.49339	4.58077	3.35781	7.59654	1.25838	1.74493	1.71288	0.214011	1.56456	4.22065
Bhlhe40	ENSMUSG00000030103	2563.29	7373.3	6571.35	4859.02	9305.99	2614.94	841.941	350.037	4811.14	803.461	6134.59	1884.3	1.70282	0.0053708	0.04374	Bhlhe40	6	108660629	108666925	+	4705	protein_coding	basic helix-loop-helix family, member e40 [Source:MGI Symbol;Acc:MGI:1097714]	bHLH	2590	6953	6702	4247	7851	3485	867	306	5386	892	29.5312	84.9464	75.7073	55.9799	107.213	30.1263	9.69984	4.03271	55.4282	9.25652	70.6755
Cdcp1	ENSMUSG00000035498	1038.18	4029.71	2655.21	1766.5	4148.64	975.446	731.236	910.553	1263.08	318.862	2727.65	839.835	1.69941	0.000104217	0.00255678	Cdcp1	9	123170824	123216038	-	6765	protein_coding	CUB domain containing protein 1 [Source:MGI Symbol;Acc:MGI:2442010]	-	1049	3800	2708	1544	3500	1300	753	796	1414	354	8.31856	32.2885	21.2752	14.1543	33.2415	7.81588	5.85912	7.29592	10.1206	2.55492	21.8556
Ptgir	ENSMUSG00000043017	247.422	58.3247	22.5516	137.293	64.0076	33.0151	11.6532	24.0221	42.8768	51.3422	105.92	32.5819	1.69891	0.00439662	0.0379711	Ptgir	7	16906490	16910905	+	3334	protein_coding	prostaglandin I receptor (IP) [Source:MGI Symbol;Acc:MGI:99535]	-	250	55	23	120	54	44	12	21	48	57	4.02267	0.948264	0.366653	2.23216	1.04066	0.536772	0.189461	0.390561	0.697108	0.834741	1.72208
Tmc4	ENSMUSG00000019734	2024.9	7484.65	5529.07	3832.76	7730.7	2214.26	1141.04	915.129	2975.47	950.282	5320.41	1639.24	1.69836	0.000136336	0.00315242	Tmc4	7	3665790	3677553	-	4280	protein_coding	transmembrane channel-like gene family 4 [Source:MGI Symbol;Acc:MGI:2669035]	-	2046	7058	5639	3350	6522	2951	1175	800	3331	1055	25.645	94.7917	70.0247	48.5412	97.9079	28.0432	14.451	11.5899	37.6838	12.0351	67.3821
Stc2	ENSMUSG00000020303	1643.87	2791.1	1919.83	1243.64	3171.93	765.35	594.311	257.38	1151.42	550.353	2154.08	663.763	1.69787	1.74932e-05	0.000689314	Stc2	11	31357307	31370074	-	5175	protein_coding	stanniocalcin 2 [Source:MGI Symbol;Acc:MGI:1316731]	-	1661	2632	1958	1087	2676	1020	612	225	1289	611	17.2187	29.2353	20.1092	13.0265	33.2243	8.01664	6.2251	2.69592	12.0605	5.76466	22.5628
Tmie	ENSMUSG00000049555	52.4534	158.007	167.667	194.498	238.251	87.7901	60.208	10.2952	58.9557	32.4267	162.175	49.9351	1.69363	0.00110019	0.0139912	Tmie	9	110865711	110880113	-	3094	protein_coding	transmembrane inner ear [Source:MGI Symbol;Acc:MGI:2159400]	-	53	149	171	170	201	117	62	9	66	36	0.918959	2.76821	2.93744	3.40752	4.17404	1.53804	1.05482	0.180367	1.03288	0.5681	2.84123
A630001G21Rik	ENSMUSG00000052760	317.689	852.601	816.761	559.468	898.477	232.606	214.612	77.7859	368.026	171.141	688.999	212.834	1.69352	3.54143e-05	0.00115107	A630001G21Rik	1	85717083	85778643	-	2709	protein_coding	RIKEN cDNA A630001G21 gene [Source:MGI Symbol;Acc:MGI:2443131]	-	321	804	833	489	758	310	221	68	412	190	6.35677	17.06	16.3429	11.1946	17.978	4.65431	4.29426	1.55645	7.36398	3.42442	13.7865
Chn2	ENSMUSG00000004633	329.566	552.494	450.052	566.333	951.817	213.097	128.185	169.299	254.581	115.295	570.052	176.091	1.69351	4.17313e-07	3.60984e-05	Chn2	6	54039554	54301810	+	5812	protein_coding	chimerin 2 [Source:MGI Symbol;Acc:MGI:1917243]	-	333	521	459	495	803	284	132	148	285	128	3.07368	5.15281	4.1974	5.28188	8.87709	1.98745	1.19551	1.57896	2.37434	1.07529	5.31657
Myo1g	ENSMUSG00000020437	363.215	791.095	1302.11	742.525	1409.35	376.672	254.427	250.516	418.049	126.104	921.66	285.154	1.69197	4.24626e-05	0.00133037	Myo1g	11	6506548	6520965	-	6957	protein_coding	myosin IG [Source:MGI Symbol;Acc:MGI:1927091]	-	367	746	1328	649	1189	502	262	219	468	140	2.82999	6.16381	10.1454	5.78538	10.981	2.93484	1.98237	1.9519	3.25723	0.982536	7.18111
Parp8	ENSMUSG00000021725	647.255	1168.61	902.065	734.516	1670.12	290.383	239.861	192.177	401.97	462.08	1024.52	317.294	1.69019	5.64281e-07	4.65843e-05	Parp8	13	116854820	117025537	-	8882	protein_coding	poly (ADP-ribose) polymerase family, member 8 [Source:MGI Symbol;Acc:MGI:1098713]	-	654	1102	920	642	1409	387	247	168	450	513	3.95009	7.13187	5.50516	4.48264	10.1925	1.77216	1.46383	1.17283	2.45316	2.82	6.25245
Tnk1	ENSMUSG00000001583	118.762	699.896	587.323	380.987	545.25	222.101	118.474	101.808	216.171	66.6548	466.444	145.042	1.6839	0.000369369	0.00642094	Tnk1	11	69851005	69858730	-	3329	protein_coding	tyrosine kinase, non-receptor, 1 [Source:MGI Symbol;Acc:MGI:1930958]	-	120	660	599	333	460	296	122	89	242	74	1.93378	11.3963	9.56326	6.20354	8.87819	3.61643	1.92908	1.65772	3.51986	1.08533	7.59501
Gm12992	ENSMUSG00000085667	181.113	260.87	197.082	170.472	237.065	81.037	70.8901	13.7269	118.805	40.5333	209.32	64.9984	1.68301	0.000156355	0.00348899	Gm12992	4	131899478	131920029	-	5873	processed_transcript	predicted gene 12992 [Source:MGI Symbol;Acc:MGI:3702644]	-	183	246	201	149	200	108	73	12	133	45	1.6716	2.40773	1.81898	1.57339	2.18802	0.747939	0.654287	0.126694	1.09652	0.374106	1.93194
Isg15	ENSMUSG00000035692	162.309	226.936	380.436	300.9	785.871	110.3	77.6877	153.284	200.985	36.0296	371.29	115.657	1.68274	0.000911223	0.0122126	Isg15	4	156199424	156200818	-	756	protein_coding	ISG15 ubiquitin-like modifier [Source:MGI Symbol;Acc:MGI:1855694]	-	164	214	388	263	663	147	80	134	225	40	11.6376	16.2714	27.2774	21.5746	56.3472	7.90857	5.57023	10.9905	14.4107	2.58333	26.6216
Tmem178	ENSMUSG00000024245	29.6906	39.2366	61.7719	53.773	80.6022	24.7613	8.73987	4.57564	37.5172	6.30519	53.0149	16.3798	1.6807	0.00308592	0.0297124	Tmem178	17	80944632	81001816	+	1696	protein_coding	transmembrane protein 178 [Source:MGI Symbol;Acc:MGI:1915277]	-	30	37	63	47	68	33	9	4	42	7	0.948934	1.25403	1.97427	1.71863	2.57611	0.79139	0.279333	0.146241	1.19908	0.201518	1.69439
Gm27343	ENSMUSG00000088139	19.7937	16.9672	20.5906	16.0175	29.6332	10.5048	2.91329	5.71955	10.7192	1.80148	20.6004	6.33167	1.6787	0.00105541	0.0136076	Gm27343	2	152417262	152417324	+	63	snRNA	predicted gene, 27343 [Source:MGI Symbol;Acc:MGI:5530725]	-	20	16	21	14	25	14	3	5	12	2	17.0306	14.5986	17.7162	13.7815	25.4965	9.03837	2.5066	4.92112	9.22285	1.55	17.7247
Adam33	ENSMUSG00000027318	2208.98	1574.77	769.697	1217.33	580.81	441.202	202.959	50.3321	615.461	678.258	1270.32	397.642	1.67522	0.00398076	0.0354589	Adam33	2	131050591	131063814	-	5394	protein_coding	a disintegrin and metallopeptidase domain 33 [Source:MGI Symbol;Acc:MGI:1341813]	-	2232	1485	785	1064	490	588	209	44	689	753	22.1985	15.8252	7.73484	12.2332	5.83668	4.43373	2.03958	0.505797	6.1849	6.81595	12.7657
Pla2r1	ENSMUSG00000054580	1157.93	612.939	915.792	1923.24	1252.89	243.861	451.56	415.24	345.695	381.013	1172.56	367.474	1.67443	8.78673e-08	1.0202e-05	Pla2r1	2	60417543	60553308	-	9618	protein_coding	phospholipase A2 receptor 1 [Source:MGI Symbol;Acc:MGI:102468]	-	1170	578	934	1681	1057	325	465	363	387	423	6.52592	3.45442	5.16125	10.8391	7.06107	1.37436	2.54492	2.34022	1.94828	2.14733	6.60835
Usp43	ENSMUSG00000020905	178.144	551.433	605.953	617.818	954.187	228.855	165.086	49.1882	413.583	54.9452	581.507	182.331	1.67218	0.00409457	0.036007	Usp43	11	67854523	67922153	-	4745	protein_coding	ubiquitin specific peptidase 43 [Source:MGI Symbol;Acc:MGI:2444541]	-	180	520	618	540	805	305	170	43	463	61	2.03506	6.2994	6.92222	7.05776	10.9003	2.61436	1.8859	0.56191	4.72464	0.627677	6.64296
Inava	ENSMUSG00000041605	343.421	1261.93	1389.38	816.892	1616.78	534.994	252.485	66.3468	713.721	138.714	1085.68	341.252	1.66903	0.00469711	0.0398685	Inava	1	136213531	136234264	-	4977	protein_coding	innate immunity activator [Source:MGI Symbol;Acc:MGI:1921579]	-	347	1190	1417	714	1364	713	260	58	799	154	3.74026	13.744	15.132	8.89692	17.6087	5.82672	2.74986	0.722595	7.77326	1.51076	11.8244
Ripor3	ENSMUSG00000074577	383.009	101.803	75.499	170.472	58.081	44.2702	21.3641	35.4612	103.619	43.2356	157.773	49.59	1.66886	0.00310419	0.0298378	Ripor3	2	167980164	168010618	-	4244	protein_coding	RIPOR family member 3 [Source:MGI Symbol;Acc:MGI:1916803]	-	387	96	77	149	49	59	22	31	116	48	4.89188	1.30025	0.964291	2.17731	0.741825	0.56543	0.272868	0.45292	1.32345	0.552215	2.01511
4930523C07Rik	ENSMUSG00000090394	4994.95	1099.69	1125.62	3134.85	1715.17	977.697	433.109	165.867	1327.4	891.733	2414.05	759.16	1.66872	0.00288241	0.0281777	4930523C07Rik	1	160044382	160080208	+	10195	protein_coding	RIKEN cDNA 4930523C07 gene [Source:MGI Symbol;Acc:MGI:1914897]	-	5047	1037	1148	2740	1447	1303	446	145	1486	990	26.5575	5.84688	5.98477	16.6676	9.11931	5.19828	2.30278	0.881892	7.05758	4.74122	12.8352
Rtp4	ENSMUSG00000033355	429.524	853.661	987.369	1050.29	2025.72	263.37	243.745	282.546	716.401	176.545	1069.31	336.521	1.66763	0.000302834	0.00561019	Rtp4	16	23520291	23614222	+	2131	protein_coding	receptor transporter protein 4 [Source:MGI Symbol;Acc:MGI:1915025]	-	434	805	1007	918	1709	351	251	247	802	196	10.9256	21.7142	25.1153	26.7158	51.5275	6.69925	6.20005	7.18701	18.2228	4.49071	27.1997
Smpdl3a	ENSMUSG00000019872	1045.11	2336.17	1316.82	2284.78	2909.98	644.544	463.213	435.83	899.52	687.265	1978.57	626.075	1.65955	5.07361e-07	4.2697e-05	Smpdl3a	10	57794335	57811830	+	2065	protein_coding	sphingomyelin phosphodiesterase, acid-like 3A [Source:MGI Symbol;Acc:MGI:1931437]	-	1056	2203	1343	1997	2455	859	477	381	1007	763	27.4337	61.3235	34.566	59.9746	76.3857	16.919	12.1592	11.4404	23.612	18.0404	51.9367
AI661453	ENSMUSG00000034382	538.39	1887.6	2237.51	1716.16	2413.32	800.616	569.063	149.852	1019.22	244.101	1758.6	556.57	1.65937	0.00162772	0.018683	AI661453	17	47436615	47470638	+	5056	protein_coding	expressed sequence AI661453 [Source:MGI Symbol;Acc:MGI:2146908]	-	544	1780	2282	1500	2036	1067	586	131	1141	271	5.77208	20.237	23.9884	18.399	25.8733	8.58341	6.10093	1.60657	10.927	2.61701	18.8539
Bnipl	ENSMUSG00000028115	202.886	776.248	714.789	446.202	784.686	229.605	199.075	54.9077	351.947	90.9748	584.962	185.302	1.65734	0.00106541	0.0137039	Bnipl	3	95241271	95251193	-	2297	protein_coding	BCL2/adenovirus E1B 19kD interacting protein like [Source:MGI Symbol;Acc:MGI:2384749]	-	205	732	729	390	662	306	205	48	394	101	4.78777	18.3182	16.8678	10.5296	18.5173	5.4183	4.69784	1.29573	8.30538	2.14686	13.8041
Mfap3l	ENSMUSG00000031647	1090.63	661.72	372.592	909.565	723.049	228.855	252.485	85.7933	427.875	199.064	751.512	238.814	1.65297	5.38864e-05	0.00159398	Mfap3l	8	60632827	60676729	+	6837	protein_coding	microfibrillar-associated protein 3-like [Source:MGI Symbol;Acc:MGI:1918556]	-	1102	624	380	795	610	305	260	75	479	221	8.64682	5.24628	2.954	7.21125	5.73251	1.81442	2.00176	0.68019	3.3923	1.57823	5.95817
Phf11d	ENSMUSG00000068245	427.545	1154.83	818.722	822.613	1672.5	340.656	232.092	247.085	505.589	235.093	979.241	312.103	1.64894	1.12496e-05	0.000493436	Phf11d	14	59347407	59365470	-	4498	protein_coding	PHD finger protein 11D [Source:MGI Symbol;Acc:MGI:1277133]	-	432	1089	835	719	1411	454	239	216	566	261	5.15234	13.9168	9.86643	9.91331	20.1552	4.10524	2.79694	2.97762	6.09286	2.83311	11.8008
AI463229	ENSMUSG00000114828	130.639	197.243	169.628	183.057	413.679	108.049	34.9595	80.0737	102.726	23.4193	218.849	69.8455	1.64563	0.000444285	0.00740316	AI463229	13	37657022	37667734	-	2636	lincRNA	expressed sequence AI463229 [Source:MGI Symbol;Acc:MGI:2145255]	-	132	186	173	160	349	144	36	70	115	26	2.68639	4.05602	3.48814	3.7643	8.50669	2.22187	0.71889	1.6466	2.1124	0.481582	4.50031
Rnpep	ENSMUSG00000041926	1995.21	5902.46	6174.25	3811.02	7397.62	2090.46	1272.14	668.044	3344.39	716.99	5056.11	1618.4	1.64331	0.000776903	0.0108811	Rnpep	1	135262712	135284084	-	6977	protein_coding	arginyl aminopeptidase (aminopeptidase B) [Source:MGI Symbol;Acc:MGI:2384902]	-	2016	5566	6297	3331	6241	2786	1310	584	3744	796	15.5011	45.8571	47.9687	29.6084	57.4733	16.2411	9.88343	5.19014	25.9831	5.57041	39.2817
Gm18227	ENSMUSG00000109765	43.5462	50.9015	21.5711	42.3319	145.795	16.5075	22.3352	26.3099	9.82594	22.5185	60.8292	19.4994	1.64324	0.00144038	0.0170614	Gm18227	9	22167479	22170652	+	1468	unprocessed_pseudogene	predicted gene, 18227 [Source:MGI Symbol;Acc:MGI:5010412]	-	44	48	22	37	123	22	23	23	11	25	1.60793	1.87952	0.796507	1.56309	5.38344	0.609536	0.824721	0.971486	0.36282	0.831489	2.2461
B3gnt7	ENSMUSG00000079445	115.793	299.047	238.263	303.188	491.91	63.7791	68.9479	203.616	92.8998	36.0296	289.64	93.0545	1.64105	0.00068325	0.00998972	B3gnt7	1	86302832	86307305	+	4137	protein_coding	UDP-GlcNAc:betaGal beta-1,3-N-acetylglucosaminyltransferase 7 [Source:MGI Symbol;Acc:MGI:2384394]	-	117	282	243	265	415	85	71	178	104	40	1.51719	3.91828	3.12186	3.97255	6.4453	0.835672	0.903396	2.6679	1.21723	0.472082	3.79504
Tmem213	ENSMUSG00000029829	680.904	1348.89	1500.17	1012.53	2463.11	522.989	107.792	232.214	602.956	780.042	1401.12	449.198	1.64067	0.0011149	0.0141065	Tmem213	6	38109255	38115809	+	631	protein_coding	transmembrane protein 213 [Source:MGI Symbol;Acc:MGI:1924772]	-	688	1272	1530	885	2078	697	111	203	675	866	58.4924	115.875	128.871	86.9807	211.591	44.9268	9.25974	19.9481	51.7963	67.0087	120.362
Flt4	ENSMUSG00000020357	1363.79	519.62	333.372	1282.54	382.86	243.861	153.433	177.306	381.425	289.138	776.437	249.033	1.6401	0.000288708	0.00539916	Flt4	11	49609263	49652739	+	8232	protein_coding	FMS-like tyrosine kinase 4 [Source:MGI Symbol;Acc:MGI:95561]	-	1378	490	340	1121	323	325	158	155	427	321	8.98016	3.42155	2.19516	8.44519	2.52103	1.60576	1.01032	1.16751	2.51158	1.90389	5.11262
Upk1a	ENSMUSG00000006313	40.5772	91.1986	48.0448	164.751	151.722	26.262	46.6126	27.4539	23.225	36.0296	99.2587	31.9166	1.63531	0.000219652	0.00447801	Upk1a	7	30603092	30612847	-	1421	protein_coding	uroplakin 1A [Source:MGI Symbol;Acc:MGI:98911]	-	41	86	49	144	128	35	48	24	26	40	1.54785	3.47886	1.83271	6.2846	5.78757	1.00179	1.77808	1.04725	0.885938	1.37439	3.78632
Tent5a	ENSMUSG00000032265	2313.89	3057.27	2324.78	2906.03	4888.28	1175.79	503.028	224.206	1807.97	1281.75	3098.05	998.55	1.63315	0.000665629	0.00981802	Tent5a	9	85320439	85327348	-	5703	protein_coding	terminal nucleotidyltransferase 5A [Source:MGI Symbol;Acc:MGI:2670964]	-	2338	2883	2371	2540	4124	1567	518	196	2024	1423	21.9929	29.0585	22.0964	27.621	46.4618	11.1755	4.78114	2.13102	17.1843	12.1827	29.4461
Dhx58	ENSMUSG00000017830	196.948	523.862	645.173	332.935	894.921	141.815	111.676	113.247	376.066	95.4785	518.768	167.656	1.62887	0.000747995	0.0106286	Dhx58	11	100694884	100704271	-	3272	protein_coding	DEXH (Asp-Glu-X-His) box polypeptide 58 [Source:MGI Symbol;Acc:MGI:1931560]	-	199	494	658	291	755	189	115	99	421	106	3.26272	8.67853	10.6882	5.51555	14.8257	2.34937	1.85008	1.8761	6.23007	1.58174	8.59414
Prr13	ENSMUSG00000023048	2451.45	3761.41	2506.17	3166.89	5964.56	1114.26	631.213	1055.83	2109.9	860.207	3570.1	1154.28	1.62883	9.56844e-06	0.000436035	Prr13	15	102459028	102462806	+	1562	protein_coding	proline rich 13 [Source:MGI Symbol;Acc:MGI:1913401]	-	2477	3547	2556	2768	5032	1485	650	923	2362	955	85.0718	130.531	86.9706	109.899	206.986	38.6677	21.9047	36.64	73.2189	29.8514	123.892
Adgrg3	ENSMUSG00000060470	342.432	205.727	93.1481	406.158	156.463	51.7737	46.6126	44.6125	159.895	86.4711	240.786	77.873	1.62726	0.000741846	0.0105689	Adgrg3	8	95017692	95045250	+	6905	protein_coding	adhesion G protein-coupled receptor G3 [Source:MGI Symbol;Acc:MGI:1859670]	-	346	194	95	355	132	69	48	39	179	96	2.68815	1.61499	0.731228	3.18841	1.22826	0.406432	0.365917	0.350216	1.2552	0.678813	1.89021
Tmem102	ENSMUSG00000089876	217.731	653.236	612.816	620.106	1071.53	242.361	160.231	152.14	382.319	91.8756	635.085	205.785	1.62492	0.000319539	0.00581058	Tmem102	11	69803603	69805624	-	1933	protein_coding	transmembrane protein 102 [Source:MGI Symbol;Acc:MGI:1921591]	-	220	616	625	542	904	323	165	133	428	102	6.10564	18.3181	17.1847	17.3891	30.0481	6.79631	4.49322	4.26633	10.721	2.57639	17.8091
Nod2	ENSMUSG00000055994	63.34	179.216	136.29	106.402	279.737	78.786	26.2196	50.3321	61.6355	30.6252	152.997	49.5197	1.62344	0.000241116	0.00479406	Nod2	8	88647315	88688474	+	5014	protein_coding	nucleotide-binding oligomerization domain containing 2 [Source:MGI Symbol;Acc:MGI:2429397]	-	64	169	139	93	236	105	27	44	69	34	0.684756	1.93747	1.47341	1.15029	3.02418	0.851741	0.283455	0.544131	0.666329	0.331083	1.65402
Fam69c	ENSMUSG00000047992	33.6493	101.803	66.6744	38.8996	49.7837	30.7641	4.85548	11.4391	23.225	23.4193	58.162	18.7406	1.62219	0.000969694	0.0127755	Fam69c	18	84720019	84740436	+	2662	protein_coding	family with sequence similarity 69, member C [Source:MGI Symbol;Acc:MGI:3041188]	-	34	96	68	34	42	41	5	10	26	26	0.68519	2.07298	1.35767	0.7921	1.01373	0.626438	0.0988706	0.232931	0.472922	0.476879	1.18433
Nmnat2	ENSMUSG00000042751	117.773	205.727	103.934	74.3669	184.911	39.7682	27.1907	24.0221	79.5008	52.243	137.342	44.545	1.62009	6.90387e-05	0.00190224	Nmnat2	1	152954993	153119261	+	5781	protein_coding	nicotinamide nucleotide adenylyltransferase 2 [Source:MGI Symbol;Acc:MGI:2444155]	-	119	194	106	65	156	53	28	21	89	58	1.10429	1.929	0.974531	0.6973	1.73381	0.372885	0.254953	0.225243	0.745438	0.489855	1.28779
Msantd1	ENSMUSG00000051246	104.907	249.205	109.817	44.6202	168.316	64.5295	43.6994	20.5904	41.0903	49.5407	135.373	43.8901	1.61974	0.000329353	0.00593437	Msantd1	5	34908012	34923839	+	2905	protein_coding	Myb/SANT-like DNA-binding domain containing 1 [Source:MGI Symbol;Acc:MGI:2684990]	-	106	235	112	39	142	86	45	18	46	55	1.95749	4.65001	2.04911	0.832583	3.14067	1.20408	0.815402	0.384203	0.766719	0.924398	2.52597
Rnf152	ENSMUSG00000047496	128.659	416.756	269.639	213.948	548.806	121.556	104.878	80.0737	174.187	34.2281	315.562	102.985	1.61419	0.000582583	0.00890777	Rnf152	1	105276914	105356710	-	8532	protein_coding	ring finger protein 152 [Source:MGI Symbol;Acc:MGI:2443787]	-	130	393	275	187	463	162	108	70	195	38	0.817397	2.64773	1.71307	1.35925	3.48667	0.772265	0.666313	0.508724	1.10664	0.217458	2.00482
Tlr2	ENSMUSG00000027995	525.524	873.81	758.912	767.696	1262.37	370.669	148.578	156.716	450.207	244.101	837.663	274.054	1.61046	1.12145e-05	0.000492893	Tlr2	3	83836272	83841767	-	3014	protein_coding	toll-like receptor 2 [Source:MGI Symbol;Acc:MGI:1346060]	-	531	824	774	671	1065	494	153	137	504	271	9.4513	15.7151	13.6487	13.8067	22.7032	6.66632	2.6721	2.81846	8.09677	4.39004	15.065
Dlx6os1	ENSMUSG00000090063	325.607	1244.97	1401.14	1218.47	1821.85	334.653	528.277	137.269	808.407	161.233	1202.41	393.968	1.60945	0.00262864	0.0263495	Dlx6os1	6	6820189	6871592	-	5173	antisense	distal-less homeobox 6, opposite strand 1 [Source:MGI Symbol;Acc:MGI:2443217]	-	329	1174	1429	1065	1537	446	544	120	905	179	3.41188	13.0454	14.6819	12.7678	19.0903	3.50667	5.53556	1.43838	8.47092	1.68948	12.5995
Esyt3	ENSMUSG00000037681	435.462	2270.42	1733.53	907.277	1788.66	829.129	269.965	132.694	832.525	283.733	1427.07	469.609	1.60296	0.00368425	0.0335821	Esyt3	9	99309963	99358557	-	7138	protein_coding	extended synaptotagmin-like protein 3 [Source:MGI Symbol;Acc:MGI:1098699]	-	440	2141	1768	793	1509	1105	278	116	932	315	3.30687	17.2414	13.1643	6.88979	13.5829	6.29634	2.05009	1.00767	6.32213	2.15465	10.8371
Cdkn1a	ENSMUSG00000023067	2138.71	1023.33	1230.53	2237.87	1224.44	350.41	206.844	155.572	1233.6	641.327	1570.98	517.551	1.60159	0.00214759	0.0226903	Cdkn1a	17	29090976	29100727	+	3553	protein_coding	cyclin-dependent kinase inhibitor 1A (P21) [Source:MGI Symbol;Acc:MGI:104556]	-	2161	965	1255	1956	1033	467	213	136	1381	712	32.6287	15.6122	18.7733	34.1415	18.6804	5.34594	3.15566	2.37344	18.8201	9.78424	23.9672
Lbh	ENSMUSG00000024063	4079.49	1194.07	903.046	2672.63	1736.5	688.815	984.692	708.081	527.028	589.084	2117.15	699.54	1.59773	6.03653e-05	0.00172454	Lbh	17	72918305	72941947	+	3212	protein_coding	limb-bud and heart [Source:MGI Symbol;Acc:MGI:1925139]	-	4122	1126	921	2336	1465	918	1014	619	590	654	68.8451	20.1509	15.2397	45.1031	29.3051	11.6244	16.6176	11.9495	8.89407	9.94134	35.7288
Gm15222	ENSMUSG00000086746	278.102	48.7806	42.1618	163.607	53.3397	36.7668	33.9884	34.3173	39.3038	50.4415	117.198	38.9636	1.58873	0.00270795	0.0269359	Gm15222	14	46387519	46389282	+	1764	antisense	predicted gene 15222 [Source:MGI Symbol;Acc:MGI:3705297]	-	281	46	43	143	45	49	35	30	44	56	8.54571	1.49897	1.29558	5.02744	1.63906	1.1298	1.04442	1.05453	1.20775	1.55	3.60135
Sat1	ENSMUSG00000025283	5106.78	7967.15	6280.14	10697.4	15872.7	3080.91	2583.12	2069.33	5172.91	2365.35	9184.83	3054.32	1.58831	1.34474e-05	0.000564738	Sat1	X	155213132	155216449	-	2774	protein_coding	spermidine/spermine N1-acetyl transferase 1 [Source:MGI Symbol;Acc:MGI:98233]	-	5160	7513	6405	9350	13391	4106	2660	1809	5791	2626	99.7892	155.682	122.717	209.033	310.161	60.2026	50.4755	40.4359	101.081	46.2201	179.476
Spint2	ENSMUSG00000074227	8534.07	13160.2	12157.3	14969.5	29097.4	5632.07	3659.09	3097.71	7979.56	5613.42	15583.7	5196.37	1.5844	1.94028e-05	0.000744301	Spint2	7	29256323	29281912	-	4556	protein_coding	serine protease inhibitor, Kunitz type 2 [Source:MGI Symbol;Acc:MGI:1338031]	-	8623	12410	12399	13084	24548	7506	3768	2708	8933	6232	101.535	156.574	144.642	178.101	346.189	67.0081	43.5344	36.8553	94.9375	66.7861	185.408
Ank	ENSMUSG00000022265	1944.73	6440.11	5339.83	3401.43	7996.21	1880.36	1278.93	1474.5	3035.32	711.585	5024.46	1676.14	1.58375	0.000336874	0.00603482	Ank	15	27466677	27594909	+	3610	protein_coding	progressive ankylosis [Source:MGI Symbol;Acc:MGI:3045421]	-	1965	6073	5446	2973	6746	2506	1317	1289	3398	790	29.2009	96.7004	80.1795	51.0736	120.066	28.2343	19.2036	22.1401	45.5764	10.6847	75.4441
4930469K13Rik	ENSMUSG00000085684	31.67	13.7858	10.7856	33.1791	10.6679	6.00274	9.71097	2.28782	8.93268	6.30519	20.0177	6.64788	1.57958	0.00390121	0.0349624	4930469K13Rik	11	33973961	34098554	-	1041	protein_coding	RIKEN cDNA 4930469K13 gene [Source:MGI Symbol;Acc:MGI:1924124]	-	32	13	11	29	9	8	10	2	10	7	1.64907	0.717836	0.56161	1.72765	0.555485	0.312566	0.505655	0.119128	0.465129	0.328314	1.04233
Cd68	ENSMUSG00000018774	473.07	1195.13	1174.65	1477.04	1955.79	407.436	330.173	376.347	599.383	388.219	1255.13	420.311	1.57791	5.25676e-06	0.000275688	Cd68	11	69664213	69666153	-	1257	protein_coding	CD68 antigen [Source:MGI Symbol;Acc:MGI:88342]	-	478	1127	1198	1291	1650	543	340	329	671	431	20.4001	51.5372	50.6541	63.6942	84.3391	17.5698	14.238	16.2291	25.8471	16.7411	54.125
1110008P14Rik	ENSMUSG00000039195	693.77	1353.13	1269.76	1088.05	2505.78	685.063	325.317	252.804	788.755	263.016	1382.1	462.991	1.5771	0.00025285	0.00492366	1110008P14Rik	2	32377097	32381938	-	2694	protein_coding	RIKEN cDNA 1110008P14 gene [Source:MGI Symbol;Acc:MGI:1920987]	-	701	1276	1295	951	2114	913	335	221	883	292	13.9592	27.2261	25.5485	21.8923	50.4183	13.784	6.54564	5.08662	15.8704	5.2921	27.8089
Pdzd2	ENSMUSG00000022197	1020.37	3053.03	1811.97	1215.04	2295.98	688.815	385.525	275.682	1141.6	664.747	1879.28	631.273	1.57343	0.000192071	0.00405667	Pdzd2	15	12359711	12739924	-	18419	protein_coding	PDZ domain containing 2 [Source:MGI Symbol;Acc:MGI:1922394]	-	1031	2879	1848	1062	1937	918	397	241	1278	738	3.00285	8.98479	5.33247	3.57575	6.75685	2.02712	1.13457	0.811308	3.35961	1.95629	5.53054
Map3k7cl	ENSMUSG00000025610	319.669	86.9568	63.7329	153.31	42.6717	41.2689	14.5665	43.4686	72.3547	52.243	133.268	44.7803	1.57336	0.00523036	0.0429901	Map3k7cl	16	87553330	87595336	+	1652	protein_coding	Map3k7 C-terminal like [Source:MGI Symbol;Acc:MGI:2446584]	-	323	82	65	134	36	55	15	38	81	58	10.489	2.85323	2.0912	5.03042	1.40014	1.35411	0.477954	1.42629	2.3741	1.7142	4.37279
Myh14	ENSMUSG00000030739	2742.42	5981.99	5143.73	3971.19	6866.59	1932.13	1195.42	498.745	3362.26	1331.29	4941.19	1663.97	1.57005	0.000454461	0.00752148	Myh14	7	44605803	44670843	-	7273	protein_coding	myosin, heavy polypeptide 14 [Source:MGI Symbol;Acc:MGI:1919210]	-	2771	5641	5246	3471	5793	2575	1231	436	3764	1478	20.4392	44.5836	38.3361	29.5972	51.1765	14.4001	8.90942	3.71713	25.0588	9.92209	36.8265
Crybb3	ENSMUSG00000029352	52.4534	92.259	44.1228	99.5373	170.687	55.5254	17.4797	24.0221	27.6913	28.8237	91.8119	30.7084	1.5698	0.000447004	0.00743706	Crybb3	5	113075839	113081584	-	2333	protein_coding	crystallin, beta B3 [Source:MGI Symbol;Acc:MGI:102717]	-	53	87	45	87	144	74	18	21	31	32	1.21871	2.14357	1.02516	2.31267	3.96578	1.29009	0.406128	0.558135	0.643385	0.669696	2.13318
Gm37614	ENSMUSG00000103837	43.5462	99.6822	51.9668	66.3582	66.3783	33.0151	13.5954	5.71955	43.7701	13.5111	65.5863	21.9222	1.56812	0.0015095	0.0177158	Gm37614	9	88826604	88826813	-	210	TEC	predicted gene, 37614 [Source:MGI Symbol;Acc:MGI:5610842]	-	44	94	53	58	56	44	14	5	49	15	11.2402	25.7301	13.4137	17.1284	17.1336	8.52189	3.50925	1.47634	11.298	3.4875	16.9292
Gm8741	ENSMUSG00000091655	14.8453	12.7254	13.7271	22.8821	33.1891	8.25377	5.82658	5.71955	5.35961	7.20593	19.4738	6.47309	1.56767	0.000685416	0.0100091	Gm8741	17	35335909	35336292	+	384	processed_pseudogene	predicted gene 8741 [Source:MGI Symbol;Acc:MGI:3644779]	-	15	12	14	20	28	11	6	5	6	8	2.09556	1.79631	1.93771	3.23004	4.68498	1.1651	0.82248	0.807372	0.756562	1.01719	2.74892
Tmem8	ENSMUSG00000024180	655.173	661.72	459.857	556.036	967.226	251.365	186.451	191.033	316.217	167.538	660.002	222.521	1.56715	4.46692e-09	8.89777e-07	Tmem8	17	26113316	26123254	+	3464	protein_coding	transmembrane protein 8 (five membrane-spanning domains) [Source:MGI Symbol;Acc:MGI:1926283]	-	662	624	469	486	816	335	192	167	354	186	10.2523	10.3547	7.19595	8.70097	15.1354	3.93341	2.91762	2.98933	4.94823	2.62167	10.3279
Dusp5	ENSMUSG00000034765	177.154	185.579	192.179	371.835	372.192	90.7915	68.9479	56.0516	117.018	104.486	259.788	87.459	1.56674	1.64254e-06	0.00010906	Dusp5	19	53529109	53542431	+	2473	protein_coding	dual specificity phosphatase 5 [Source:MGI Symbol;Acc:MGI:2685183]	-	179	175	196	325	314	121	71	49	131	116	3.88302	4.06768	4.21235	8.1502	8.15804	1.99005	1.51126	1.22859	2.56491	2.29022	5.69426
Xdh	ENSMUSG00000024066	2631.58	2524.93	1082.48	3097.1	2646.83	740.588	470.982	759.557	1480.14	600.794	2396.58	810.413	1.56411	1.89658e-05	0.000730116	Xdh	17	73883895	73950196	-	9175	protein_coding	xanthine dehydrogenase [Source:MGI Symbol;Acc:MGI:98973]	-	2659	2381	1104	2707	2233	987	485	664	1657	667	15.5472	14.9171	6.39523	18.2975	15.6374	4.37536	2.78254	4.48742	8.74462	3.54946	14.1589
Tmem173	ENSMUSG00000024349	1288.57	3681.88	3509.23	2816.79	4879.99	1407.64	436.994	577.675	2414.5	635.923	3235.29	1094.55	1.56335	0.0016655	0.0190022	Tmem173	18	35733678	35740554	-	2302	protein_coding	transmembrane protein 173 [Source:MGI Symbol;Acc:MGI:1919762]	-	1302	3472	3579	2462	4117	1876	450	505	2703	706	30.3421	86.6975	82.6322	66.3272	114.91	33.1459	10.2899	13.6026	56.8545	14.9741	76.1817
Fgfrl1	ENSMUSG00000008090	1042.14	2067.88	1944.34	1689.85	2208.26	682.812	475.837	393.505	982.594	494.507	1790.49	605.851	1.56273	3.37302e-07	3.02624e-05	Fgfrl1	5	108692382	108706924	+	2782	protein_coding	fibroblast growth factor receptor-like 1 [Source:MGI Symbol;Acc:MGI:2150920]	-	1053	1950	1983	1477	1863	910	490	344	1100	549	20.3054	40.2912	37.8842	32.9255	43.0265	13.3041	9.27137	7.66719	19.1452	9.63513	34.8866
Gm29008	ENSMUSG00000099609	21.7731	125.133	62.7524	62.9259	118.533	29.2634	17.4797	18.3026	55.3826	11.7096	78.2234	26.4276	1.56057	0.00361599	0.0332171	Gm29008	6	124717647	124717944	-	298	TEC	predicted gene 29008 [Source:MGI Symbol;Acc:MGI:5579714]	-	22	118	64	55	100	39	18	16	62	13	3.96047	22.7614	11.4145	11.446	21.5608	5.32293	3.17952	3.32919	10.0739	2.12995	14.2286
Cldn4	ENSMUSG00000047501	335.504	747.616	893.241	2888.87	2205.89	713.576	475.837	649.741	282.273	275.627	1414.22	479.411	1.56056	0.00340418	0.0318036	Cldn4	5	134945119	134946934	-	1816	protein_coding	claudin 4 [Source:MGI Symbol;Acc:MGI:1313314]	-	339	705	911	2525	1861	951	490	568	316	306	10.0144	22.3154	26.6622	86.2293	65.8432	21.2994	14.2032	19.394	8.4255	8.22713	42.2129
Tmem30b	ENSMUSG00000034435	963.955	2452.82	2317.92	1645.23	2722.69	822.376	564.207	205.904	1450.67	381.914	2020.52	685.013	1.56016	0.00113026	0.0142345	Tmem30b	12	73543402	73546392	-	2991	protein_coding	transmembrane protein 30B [Source:MGI Symbol;Acc:MGI:2442082]	-	974	2313	2364	1438	2297	1096	581	180	1624	424	17.4696	44.452	42.0072	29.8162	49.3429	14.9038	10.225	3.73156	26.2902	6.92137	36.6176
Ache	ENSMUSG00000023328	98.9687	260.87	238.263	123.564	221.656	51.0233	67.9768	41.1808	92.0066	67.5556	188.664	63.9486	1.55916	6.22405e-06	0.000316479	Ache	5	137287519	137294466	+	4623	protein_coding	acetylcholinesterase [Source:MGI Symbol;Acc:MGI:87876]	-	100	246	243	108	187	68	70	36	103	75	1.16042	3.05875	2.79367	1.4488	2.59895	0.598257	0.797039	0.482851	1.07879	0.7921	2.21212
Sptbn4	ENSMUSG00000011751	163.298	606.577	388.28	353.529	532.211	145.567	192.277	232.214	49.1297	75.6622	408.779	138.97	1.55785	0.000737612	0.0105154	Sptbn4	7	27356383	27447686	-	9563	protein_coding	spectrin beta, non-erythrocytic 4 [Source:MGI Symbol;Acc:MGI:1890574]	-	165	572	396	309	449	194	198	203	55	84	0.925615	3.43822	2.20087	2.00389	3.0167	0.825106	1.08987	1.31624	0.278479	0.428872	2.31706
Eps8l1	ENSMUSG00000006154	416.658	1302.23	957.954	1072.03	1636.94	438.951	201.988	384.354	516.309	289.138	1077.16	366.148	1.5563	3.15126e-05	0.00106078	Eps8l1	7	4460674	4480487	+	6036	protein_coding	EPS8-like 1 [Source:MGI Symbol;Acc:MGI:1914675]	-	421	1228	977	937	1381	585	208	336	578	321	3.74174	11.6945	8.60277	9.62719	14.7003	3.94193	1.81392	3.45163	4.63663	2.59656	9.67329
Baiap2l1	ENSMUSG00000038859	265.236	969.25	717.73	599.512	1037.16	377.422	168.971	121.255	334.975	217.979	717.778	244.12	1.55448	0.000179989	0.00385018	Baiap2l1	5	144264526	144358112	-	3366	protein_coding	BAI1-associated protein 2-like 1 [Source:MGI Symbol;Acc:MGI:1914148]	-	268	914	732	524	875	503	174	106	375	242	4.27131	15.6086	11.5582	9.65442	16.7022	6.07794	2.72107	1.95266	5.39438	3.5103	11.559
Plekhb2	ENSMUSG00000026123	4412.02	7251.35	5641.83	4845.29	6815.62	2044.68	1107.05	910.553	4234.98	1563.69	5793.22	1972.19	1.55443	0.000105701	0.00258736	Plekhb2	1	34849976	34879580	+	7987	protein_coding	pleckstrin homology domain containing, family B (evectins) member 2 [Source:MGI Symbol;Acc:MGI:2385825]	-	4458	6838	5754	4235	5750	2725	1140	796	4741	1736	29.9431	49.2128	38.2894	32.8836	46.2556	13.8767	7.51322	6.17965	28.7416	10.6123	39.3169
9430025C20Rik	ENSMUSG00000055216	27.7112	32.8739	14.7076	62.9259	73.4902	15.7572	22.3352	5.71955	5.35961	22.5185	42.3418	14.338	1.55261	0.00578655	0.0460317	9430025C20Rik	4	3806635	3808751	-	2115	pseudogene	RIKEN cDNA 9430025C20 gene [Source:MGI Symbol;Acc:MGI:3045277]	-	28	31	15	55	62	21	23	5	6	25	0.710212	0.842527	0.376941	1.61273	1.88348	0.403842	0.57243	0.146587	0.137362	0.577128	1.08518
Gm8508	ENSMUSG00000049477	19.7937	11.6649	20.5906	35.4673	20.1505	9.75446	8.73987	2.28782	8.93268	6.30519	21.5334	7.204	1.55127	0.00103182	0.0133669	Gm8508	5	109757525	109757887	-	363	processed_pseudogene	predicted gene 8508 [Source:MGI Symbol;Acc:MGI:3643536]	-	20	11	21	31	17	13	9	2	10	7	2.95572	1.74188	3.07472	5.2962	3.009	1.4566	1.30509	0.341632	1.33388	0.94153	3.21551
1810044D09Rik	ENSMUSG00000100680	42.5565	30.753	42.1618	49.1966	103.123	20.2593	18.4508	25.166	9.82594	18.0148	53.5582	18.3434	1.54717	0.000166968	0.00364344	1810044D09Rik	6	91440987	91441755	+	486	lincRNA	RIKEN cDNA 1810044D09 gene [Source:MGI Symbol;Acc:MGI:1917048]	-	43	29	43	43	87	27	19	22	11	20	4.74649	3.43	4.70246	5.48708	11.5017	2.25959	2.05789	2.80686	1.09592	2.00926	5.97355
Efhb	ENSMUSG00000023931	194.968	302.228	217.672	364.97	500.208	94.5432	134.982	74.3542	159.002	78.3644	316.009	108.249	1.54386	4.48669e-06	0.000244148	Efhb	17	53398889	53463321	-	4290	protein_coding	EF hand domain family, member B [Source:MGI Symbol;Acc:MGI:3045296]	-	197	285	222	319	422	126	139	65	178	87	2.46348	3.81874	2.75035	4.6115	6.32027	1.19458	1.70554	0.939487	2.00903	0.990158	3.99287
Cldn7	ENSMUSG00000018569	2322.79	6912	8311.75	5825.79	9987.56	3258.74	1790.7	836.199	4302.87	1259.24	6671.98	2289.55	1.54293	0.00143034	0.0169609	Cldn7	11	69964779	69967885	+	1948	protein_coding	claudin 7 [Source:MGI Symbol;Acc:MGI:1859285]	-	2347	6518	8477	5092	8426	4343	1844	731	4817	1398	64.6345	192.335	231.284	162.11	277.916	90.6783	49.8284	23.2682	119.732	35.0397	185.656
Bmp6	ENSMUSG00000039004	219.71	138.919	86.2845	211.66	56.8956	66.7805	35.9306	16.0147	83.9672	41.4341	142.694	48.8254	1.54265	0.00157441	0.0182898	Bmp6	13	38345107	38500302	+	3900	protein_coding	bone morphogenetic protein 6 [Source:MGI Symbol;Acc:MGI:88182]	-	222	131	88	185	48	89	37	14	94	46	3.05372	1.93081	1.19925	2.94182	0.790783	0.928171	0.499393	0.222586	1.16704	0.575885	1.98328
Gm3052	ENSMUSG00000101462	47.505	91.1986	79.421	62.9259	114.977	21.7599	34.9595	11.4391	40.197	27.0222	79.2054	27.0756	1.54184	3.70413e-05	0.00119324	Gm3052	1	34415050	34417986	-	2937	transcribed_processed_pseudogene	predicted gene 3052 [Source:MGI Symbol;Acc:MGI:3781230]	-	48	86	81	55	97	29	36	10	45	30	0.876754	1.68317	1.4658	1.16136	2.12201	0.401603	0.645214	0.211121	0.741879	0.498723	1.46182
Bcl2l14	ENSMUSG00000030200	97.979	205.727	178.452	297.468	443.312	119.305	55.3525	64.059	137.563	43.2356	244.588	83.903	1.54059	0.000648456	0.00963015	Bcl2l14	6	134396318	134438736	+	4093	protein_coding	BCL2-like 14 (apoptosis facilitator) [Source:MGI Symbol;Acc:MGI:1914063]	-	99	194	182	260	374	159	57	56	154	48	1.29758	2.72453	2.36332	3.9395	5.87098	1.58	0.733058	0.848362	1.82181	0.572588	3.23918
Togaram2	ENSMUSG00000045761	130.639	465.537	238.263	157.887	368.636	137.313	94.1964	44.6125	156.322	35.1289	272.192	93.5145	1.53901	0.00163489	0.018712	Togaram2	17	71673261	71729669	+	5624	protein_coding	TOG array regulator of axonemal microtubules 2 [Source:MGI Symbol;Acc:MGI:2443498]	-	132	439	243	138	311	183	97	39	175	39	1.25913	4.48695	2.29643	1.52175	3.553	1.32345	0.907887	0.429986	1.50667	0.33858	2.62345
Cyba	ENSMUSG00000006519	2334.67	4891.85	4745.65	4434.56	7921.53	1800.82	1408.09	1452.77	2318.03	1393.45	4865.65	1674.63	1.53865	8.4732e-07	6.41011e-05	Cyba	8	122424776	122432930	-	1039	protein_coding	cytochrome b-245, alpha polypeptide [Source:MGI Symbol;Acc:MGI:1316658]	-	2359	4613	4840	3876	6683	2400	1450	1270	2595	1547	121.802	255.212	247.584	231.354	413.272	93.9503	73.4611	75.7919	120.933	72.6971	253.845
Cdk6	ENSMUSG00000040274	2631.58	1078.48	1119.74	1740.19	565.401	439.701	614.704	245.941	401.077	757.523	1427.08	491.789	1.53681	0.000282385	0.00531756	Cdk6	5	3341485	3531008	+	13989	protein_coding	cyclin-dependent kinase 6 [Source:MGI Symbol;Acc:MGI:1277162]	-	2659	1017	1142	1521	477	586	633	215	449	841	10.197	4.17895	4.33883	6.74298	2.19085	1.70378	2.38189	0.952986	1.55412	2.9353	5.52972
Arhgdib	ENSMUSG00000030220	468.122	1112.41	937.364	648.708	1136.73	363.166	163.144	419.815	297.458	241.399	860.666	296.996	1.53515	3.65233e-06	0.000205439	Arhgdib	6	136923655	136941899	-	1707	protein_coding	Rho, GDP dissociation inhibitor (GDI) beta [Source:MGI Symbol;Acc:MGI:101940]	-	473	1049	956	567	959	484	168	367	333	268	14.8651	35.3244	29.7658	20.5996	36.0965	11.5323	5.18061	13.3311	9.44572	7.66556	27.3303
Mbp	ENSMUSG00000041607	547.297	1362.68	986.389	956.473	1652.34	566.509	330.173	100.664	641.366	260.314	1101.04	379.805	1.53465	0.000922138	0.0122982	Mbp	18	82475146	82585637	+	8403	protein_coding	myelin basic protein [Source:MGI Symbol;Acc:MGI:96925]	-	553	1285	1006	836	1394	755	340	88	718	289	3.53046	8.79025	6.36292	6.16994	10.6588	3.65439	2.12985	0.649356	4.13727	1.67921	7.10248
Krtcap3	ENSMUSG00000029149	698.719	1308.59	1431.54	1070.88	2094.47	540.997	426.311	258.524	707.468	349.487	1320.84	456.558	1.53186	1.20017e-05	0.000516001	Krtcap3	5	31251691	31253202	+	1338	protein_coding	keratinocyte associated protein 3 [Source:MGI Symbol;Acc:MGI:1917065]	-	706	1234	1460	936	1767	721	439	226	792	388	28.3067	53.0141	57.9949	43.3839	84.8518	21.917	17.2708	10.4734	28.6611	14.1585	53.5103
Card10	ENSMUSG00000033170	727.42	1729.59	1788.44	2073.12	3252.53	709.074	264.138	372.915	1361.34	617.908	1914.22	665.075	1.52482	0.00129158	0.0157241	Card10	15	78775138	78803042	-	4952	protein_coding	caspase recruitment domain family, member 10 [Source:MGI Symbol;Acc:MGI:2146012]	-	735	1631	1824	1812	2744	945	272	326	1524	686	7.96246	18.9324	19.5766	22.6927	35.6028	7.76164	2.8913	4.08199	14.9015	6.76373	20.9534
Plscr1	ENSMUSG00000032369	834.306	2043.48	1876.69	1081.18	1949.86	648.296	350.566	436.974	977.235	294.542	1557.1	541.523	1.52343	8.37007e-05	0.00221084	Plscr1	9	92249750	92272278	+	2462	protein_coding	phospholipid scramblase 1 [Source:MGI Symbol;Acc:MGI:893575]	-	843	1927	1914	945	1645	864	361	382	1094	327	18.3688	44.991	41.3187	23.8042	42.9298	14.2734	7.71835	9.62078	21.5156	6.48488	34.2825
Sel1l3	ENSMUSG00000029189	1080.74	4223.77	4144.6	2005.62	4073.97	1507.44	768.137	563.948	1926.78	635.923	3105.74	1080.45	1.52309	0.000951965	0.0126185	Sel1l3	5	53107083	53213927	-	9850	protein_coding	sel-1 suppressor of lin-12-like 3 (C. elegans) [Source:MGI Symbol;Acc:MGI:1916941]	-	1092	3983	4227	1753	3437	2009	791	493	2157	706	5.9474	23.2438	22.8081	11.0371	22.4194	8.29557	4.22713	3.10346	10.6032	3.49954	17.0911
Wfs1	ENSMUSG00000039474	1683.46	3969.26	3480.8	1725.31	3478.93	1421.15	668.115	499.889	1804.4	608.901	2867.55	1000.49	1.51882	0.000305107	0.00563307	Wfs1	5	36966104	36989205	-	3787	protein_coding	wolframin ER transmembrane glycoprotein [Source:MGI Symbol;Acc:MGI:1328355]	-	1701	3743	3550	1508	2935	1894	688	437	2020	676	24.0962	56.8142	49.8225	24.6954	49.7959	20.3417	9.56309	7.15519	25.8274	8.71553	41.0448
Lrrn4cl	ENSMUSG00000071656	716.533	222.694	108.836	620.106	245.362	111.801	112.647	43.4686	162.575	236.895	382.706	133.477	1.51872	0.00527388	0.0432263	Lrrn4cl	19	8850785	8853909	+	2583	protein_coding	LRRN4 C-terminal like [Source:MGI Symbol;Acc:MGI:1916102]	-	724	210	111	542	207	149	116	38	182	263	15.0368	4.67334	2.28398	13.0132	5.14904	2.3462	2.36395	0.912208	3.4117	4.97134	8.03127
Klhdc7a	ENSMUSG00000078234	513.647	2382.83	1051.1	677.311	2335.09	619.033	679.768	350.037	559.186	220.681	1392	485.741	1.51864	0.00146588	0.0173068	Klhdc7a	4	139960220	139968026	-	7807	protein_coding	kelch domain containing 7A [Source:MGI Symbol;Acc:MGI:2444612]	-	519	2247	1072	592	1970	825	700	306	626	245	3.56635	16.5444	7.29799	4.70269	16.213	4.29806	4.71975	2.43037	3.88253	1.53223	9.66488
Ptpn18	ENSMUSG00000026126	526.513	1338.29	972.662	860.368	1761.39	543.999	293.271	267.675	560.972	241.399	1091.84	381.463	1.5163	5.73359e-05	0.0016556	Ptpn18	1	34459762	34475733	+	6492	protein_coding	protein tyrosine phosphatase, non-receptor type 18 [Source:MGI Symbol;Acc:MGI:108410]	-	532	1262	992	752	1486	725	302	234	628	268	4.39616	11.1741	8.12131	7.18371	14.7069	4.54215	2.44869	2.23497	4.68388	2.01557	9.11644
Gm38910	ENSMUSG00000107728	126.68	211.029	223.555	151.022	489.54	92.2922	55.3525	54.9077	133.99	82.8682	240.365	83.8821	1.5159	0.000252388	0.00492349	Gm38910	6	134605234	134607681	-	2448	lincRNA	predicted gene, 38910 [Source:MGI Symbol;Acc:MGI:5621795]	-	128	199	228	132	413	123	57	48	150	92	2.80504	4.67277	4.95013	3.34404	10.8397	2.0436	1.22566	1.21581	2.96691	1.83493	5.32234
Tmem176a	ENSMUSG00000023367	5155.28	19063.7	11219.9	8299.35	17149.3	4479.55	3422.14	5906.01	4322.52	3177.81	12177.5	4261.61	1.51477	2.38136e-05	0.000870441	Tmem176a	6	48840919	48847071	+	3810	protein_coding	transmembrane protein 176A [Source:MGI Symbol;Acc:MGI:1913308]	-	5209	17977	11443	7254	14468	5970	3524	5163	4839	3528	73.3449	271.222	159.628	118.076	243.986	63.7312	48.6873	84.0257	61.4971	45.2112	173.251
Cd79b	ENSMUSG00000040592	44.5359	113.468	180.413	105.258	182.54	59.2771	24.2774	19.4465	91.1133	24.32	125.243	43.6869	1.51444	0.00318519	0.0303469	Cd79b	11	106311341	106314762	-	1431	protein_coding	CD79B antigen [Source:MGI Symbol;Acc:MGI:96431]	-	45	107	184	92	154	79	25	17	102	27	1.68699	4.2981	6.83394	3.9871	6.91451	2.24538	0.919614	0.736621	3.45132	0.921227	4.74413
Fam102a	ENSMUSG00000039157	1771.54	4296.94	3619.05	3941.45	6791.92	1749.8	1525.59	1229.7	1544.46	1141.24	4084.18	1438.16	1.50564	2.74837e-06	0.00016304	Fam102a	2	32535332	32569756	+	6066	protein_coding	family with sequence similarity 102, member A [Source:MGI Symbol;Acc:MGI:2138935]	-	1790	4052	3691	3445	5730	2332	1571	1075	1729	1267	15.8304	38.3972	32.3396	35.2205	60.6922	15.6361	13.6326	10.9886	13.8012	10.198	36.496
1700010I14Rik	ENSMUSG00000023873	68.2884	118.77	118.641	94.9608	165.946	42.7695	46.6126	28.5978	40.197	40.5333	113.321	39.7421	1.50527	1.38113e-07	1.50689e-05	1700010I14Rik	17	8988333	9011949	+	2292	protein_coding	RIKEN cDNA 1700010I14 gene [Source:MGI Symbol;Acc:MGI:1914181]	-	69	112	121	83	140	57	48	25	45	45	1.61501	2.8089	2.80584	2.24581	3.92459	1.01149	1.10238	0.676332	0.950653	0.958607	2.68003
Nipal2	ENSMUSG00000038879	217.731	630.967	495.155	406.158	945.89	181.583	194.219	108.672	324.256	140.516	539.18	189.849	1.50484	0.000246462	0.00487904	Nipal2	15	34572799	34679212	-	8493	protein_coding	NIPA-like domain containing 2 [Source:MGI Symbol;Acc:MGI:1924488]	-	220	595	505	355	798	242	200	95	363	156	1.38964	4.02706	3.16026	2.59225	6.03702	1.15893	1.23958	0.693581	2.06952	0.896821	3.44125
Ntf5	ENSMUSG00000074121	53.4431	74.2314	93.1481	56.0612	123.274	33.0151	44.6704	3.43173	32.1576	27.0222	80.0315	28.0594	1.50469	0.00211292	0.0224441	Ntf5	7	45413695	45417179	+	2653	protein_coding	neurotrophin 5 [Source:MGI Symbol;Acc:MGI:97381]	-	54	70	95	49	104	44	46	3	36	30	1.09194	1.51668	1.90318	1.14543	2.5187	0.674556	0.912695	0.0701163	0.657037	0.552111	1.63518
Jdp2	ENSMUSG00000034271	788.78	1494.17	1064.83	671.591	1180.58	569.51	199.075	215.055	579.731	269.321	1039.99	366.538	1.50353	7.52132e-05	0.00204129	Jdp2	12	85599027	85639878	+	2148	protein_coding	Jun dimerization protein 2 [Source:MGI Symbol;Acc:MGI:1932093]	TF_bZIP	797	1409	1086	587	996	759	205	188	649	299	19.9051	37.7059	26.8713	16.9478	29.7924	14.3718	5.02371	5.42698	14.6297	6.79641	26.2445
Klf4	ENSMUSG00000003032	2286.18	6830.35	6406.63	6871.5	9882.06	4390.26	835.143	735.535	3447.12	1977.13	6455.34	2277.04	1.50318	0.00408872	0.0359993	Klf4	4	55527143	55532466	-	3049	protein_coding	Kruppel-like factor 4 (gut) [Source:MGI Symbol;Acc:MGI:1342287]	zf-C2H2	2310	6441	6534	6006	8337	5851	860	643	3859	2195	40.6439	121.431	113.898	122.162	175.684	78.0504	14.8473	13.0764	61.2832	35.1495	114.764
4833423E24Rik	ENSMUSG00000075217	2300.03	8556.76	7486.16	6607.22	15872.7	5560.79	2792.87	1757.05	3109.46	1190.78	8164.57	2882.19	1.50211	0.00274833	0.0272127	4833423E24Rik	2	85483594	85519024	-	2272	protein_coding	RIKEN cDNA 4833423E24 gene [Source:MGI Symbol;Acc:MGI:2687041]	-	2324	8069	7635	5775	13391	7411	2876	1536	3481	1322	54.8742	204.147	178.605	157.635	378.691	132.669	66.6324	41.9197	74.1857	28.4096	194.791
Map2k6	ENSMUSG00000020623	378.06	994.701	818.722	678.455	1092.87	270.123	361.248	351.181	240.289	177.446	792.562	280.057	1.50133	2.6959e-06	0.000160806	Map2k6	11	110399122	110525522	+	3444	protein_coding	mitogen-activated protein kinase kinase 6 [Source:MGI Symbol;Acc:MGI:1346870]	-	382	938	835	593	922	360	372	307	269	197	5.95032	15.6557	12.8859	10.6783	17.2008	4.2515	5.68571	5.52726	3.78193	2.79284	12.4742
Trpm4	ENSMUSG00000038260	1207.42	2209.98	1606.07	2100.58	2695.43	817.874	521.479	431.254	912.026	786.347	1963.89	693.796	1.50043	2.58947e-07	2.45514e-05	Trpm4	7	45302632	45333780	-	10826	protein_coding	transient receptor potential cation channel, subfamily M, member 4 [Source:MGI Symbol;Acc:MGI:1915917]	-	1220	2084	1638	1836	2274	1090	537	377	1021	873	6.0455	11.0653	8.04153	10.5175	13.4959	4.09507	2.61103	2.15928	4.56648	3.93721	9.83315
Foxc1	ENSMUSG00000050295	176.164	572.642	650.075	358.105	644.817	332.402	215.583	106.384	116.125	79.2652	480.361	169.952	1.49751	0.00123901	0.0152416	Foxc1	13	31806633	31812476	+	5844	protein_coding	forkhead box C1 [Source:MGI Symbol;Acc:MGI:1347466]	Fork	178	540	663	313	544	443	222	93	130	88	1.63399	5.31148	6.02971	3.32157	5.98094	3.08316	1.99962	0.986751	1.0771	0.735216	4.45554
Oas1b	ENSMUSG00000029605	205.855	346.767	283.366	255.136	509.69	105.048	75.7455	100.664	150.069	136.012	320.163	113.508	1.49429	6.7389e-07	5.37922e-05	Oas1b	5	120812635	120824163	+	1992	polymorphic_pseudogene	2'-5' oligoadenylate synthetase 1B [Source:MGI Symbol;Acc:MGI:97430]	-	208	327	289	223	430	140	78	88	168	151	5.60163	9.43606	7.71083	6.94264	13.8695	2.85852	2.06115	2.73923	4.08361	3.70109	8.71213
Cnksr1	ENSMUSG00000028841	239.504	748.677	852.06	610.953	1197.18	322.647	200.046	128.118	466.286	178.347	729.675	259.089	1.49281	0.000894688	0.0120505	Cnksr1	4	134228041	134238399	-	2804	protein_coding	connector enhancer of kinase suppressor of Ras 1 [Source:MGI Symbol;Acc:MGI:2670958]	-	242	706	869	534	1010	430	206	112	522	198	4.62997	14.473	16.4716	11.8106	23.1432	6.23725	3.86718	2.47671	9.01398	3.4477	14.1057
Slc22a23	ENSMUSG00000038267	573.029	531.285	469.662	956.473	1075.09	335.403	301.04	137.269	297.458	208.972	721.108	256.028	1.49226	6.61877e-06	0.000332655	Slc22a23	13	34179158	34345182	-	6386	protein_coding	solute carrier family 22, member 23 [Source:MGI Symbol;Acc:MGI:1920352]	-	579	501	479	836	907	447	310	120	333	232	4.86396	4.50963	3.98657	8.1187	9.12555	2.84696	2.55528	1.16516	2.52487	1.77379	6.12088
Slfn5	ENSMUSG00000054404	1625.07	1797.46	1083.46	2225.29	3171.93	601.025	424.369	598.265	773.57	1124.12	1980.64	704.271	1.4915	1.27941e-05	0.000543612	Slfn5	11	82951349	82964840	+	6326	protein_coding	schlafen 5 [Source:MGI Symbol;Acc:MGI:1329004]	-	1642	1695	1105	1945	2676	801	437	523	866	1248	13.9247	15.4019	9.2838	19.0678	27.1792	5.14998	3.63628	5.12634	6.62847	9.63225	16.9715
Gm32219	ENSMUSG00000113302	121.731	151.644	83.343	155.598	233.509	58.5267	25.2485	45.7564	62.5287	72.96	149.165	53.0041	1.4881	2.71139e-05	0.000951046	Gm32219	12	70522598	70544587	+	1819	lincRNA	predicted gene, 32219 [Source:MGI Symbol;Acc:MGI:5591378]	-	123	143	85	136	197	78	26	40	70	81	3.62755	4.51893	2.48359	4.63677	6.95847	1.74407	0.752395	1.36352	1.86333	2.17418	4.44506
Naip6	ENSMUSG00000078942	174.185	972.431	1211.91	684.176	944.705	240.11	365.132	315.719	423.409	83.7689	797.48	285.628	1.4815	0.00341164	0.0318596	Naip6	13	100281121	100317674	-	6827	protein_coding	NLR family, apoptosis inhibitory protein 6 [Source:MGI Symbol;Acc:MGI:1298222]	-	176	917	1236	598	797	320	376	276	474	93	1.383	7.72097	9.62236	5.43226	7.50082	1.90644	2.8991	2.50677	3.36181	0.665113	6.33188
Bcar3	ENSMUSG00000028121	446.349	681.869	673.608	764.263	1318.08	353.411	254.427	144.133	415.369	222.483	776.834	277.965	1.48127	3.37835e-05	0.00111645	Bcar3	3	122294136	122530191	+	5604	protein_coding	breast cancer anti-estrogen resistance 3 [Source:MGI Symbol;Acc:MGI:1352501]	-	451	643	687	668	1112	471	262	126	465	247	4.31737	6.59546	6.51556	7.39244	12.7493	3.41842	2.46098	1.39414	4.01771	2.152	7.51403
Ifit3	ENSMUSG00000074896	91.0512	89.0777	54.9083	107.546	218.1	31.5144	20.393	60.6273	51.8095	36.9304	112.137	40.2549	1.47974	0.000458122	0.00754851	Ifit3	19	34583531	34588731	+	1745	protein_coding	interferon-induced protein with tetratricopeptide repeats 3 [Source:MGI Symbol;Acc:MGI:1101055]	-	92	84	56	94	184	42	21	53	58	41	2.82835	2.76705	1.70563	3.34073	6.7749	0.97894	0.633474	1.88328	1.60937	1.14718	3.48333
Smim24	ENSMUSG00000078439	170.226	323.437	245.126	272.297	589.107	88.5404	81.5721	83.5055	223.317	97.28	320.039	114.843	1.47719	0.000280957	0.00530446	Smim24	10	81393051	81395392	+	1058	protein_coding	small integral membrane protein 24 [Source:MGI Symbol;Acc:MGI:1919523]	-	172	305	250	238	497	118	84	73	250	108	8.72134	16.5709	12.5588	13.9508	30.1822	4.53627	4.17925	4.27831	11.4414	4.98403	16.3968
Thsd4	ENSMUSG00000032289	1810.14	1791.1	1452.13	1547.98	1124.87	599.524	513.71	156.716	1129.09	375.609	1545.24	554.93	1.47702	0.000520562	0.00821398	Thsd4	9	59966931	60522046	-	13986	protein_coding	thrombospondin, type I, domain containing 4 [Source:MGI Symbol;Acc:MGI:2672033]	-	1829	1689	1481	1353	949	799	529	137	1264	417	7.01553	6.94174	5.628	5.99948	4.35967	2.32357	1.99098	0.607382	4.37601	1.45574	5.98888
Ccdc9b	ENSMUSG00000045838	956.037	1235.42	490.253	607.521	944.705	267.872	190.335	165.867	576.158	320.664	846.788	304.179	1.47639	0.000129386	0.00303701	Ccdc9b	2	118754158	118762661	-	4779	protein_coding	coiled-coil domain containing 9B [Source:MGI Symbol;Acc:MGI:2685199]	-	966	1165	500	531	797	357	196	145	645	356	10.8438	14.0127	5.56065	6.89075	10.7152	3.03832	2.15886	1.88133	6.53502	3.6371	9.60462
Arhgap26	ENSMUSG00000036452	206.845	484.625	332.391	245.983	458.721	139.564	97.1097	122.398	143.816	117.997	345.713	124.177	1.47582	1.59988e-07	1.69447e-05	Arhgap26	18	38601534	39376284	+	17331	protein_coding	Rho GTPase activating protein 26 [Source:MGI Symbol;Acc:MGI:1918552]	-	209	457	339	215	387	186	100	107	161	131	0.646939	1.51574	1.03961	0.76935	1.43472	0.436508	0.303726	0.38282	0.449807	0.369054	1.08127
Cadm4	ENSMUSG00000054793	447.338	690.352	825.586	895.835	1228	376.672	385.525	105.24	440.381	162.133	817.422	293.99	1.4743	0.000415585	0.00703288	Cadm4	7	24482023	24504539	+	2161	protein_coding	cell adhesion molecule 4 [Source:MGI Symbol;Acc:MGI:2449088]	-	452	651	842	783	1036	502	397	92	493	180	11.2208	17.3164	20.7086	22.4707	30.8025	9.44825	9.67032	2.63978	11.0463	4.06687	20.5038
Ripk4	ENSMUSG00000005251	198.927	770.946	721.652	671.591	1107.09	320.396	304.924	226.494	318.897	78.3644	694.042	249.815	1.47374	0.00145036	0.0171423	Ripk4	16	97741933	97763787	-	3591	protein_coding	receptor-interacting serine-threonine kinase 4 [Source:MGI Symbol;Acc:MGI:1919638]	-	201	727	736	587	934	427	314	198	357	87	3.00276	11.6373	10.8932	10.1375	16.7114	4.83632	4.60277	3.41889	4.81368	1.1829	10.4764
Htr2b	ENSMUSG00000026228	55.4225	33.9344	19.6101	98.3932	34.3745	10.5048	15.5375	6.86346	30.3711	23.4193	48.3469	17.3392	1.47328	0.00524322	0.0430562	Htr2b	1	86099026	86111970	-	2131	protein_coding	5-hydroxytryptamine (serotonin) receptor 2B [Source:MGI Symbol;Acc:MGI:109323]	-	56	32	20	86	29	14	16	6	34	26	1.40976	0.863175	0.498815	2.50279	0.87437	0.267206	0.395223	0.174583	0.772538	0.595707	1.22978
A330023F24Rik	ENSMUSG00000096929	174.185	325.558	83.343	321.494	167.131	83.288	30.104	77.7859	92.8998	101.784	214.342	77.1723	1.47237	0.000572175	0.00882321	A330023F24Rik	1	194976375	195037904	+	9354	processed_transcript	RIKEN cDNA A330023F24 gene [Source:MGI Symbol;Acc:MGI:2443958]	-	176	307	85	281	141	111	31	68	104	113	1.00938	1.88657	0.482964	1.86302	0.968506	0.482645	0.174449	0.450761	0.538344	0.589826	1.24209
St6galnac2	ENSMUSG00000057286	988.697	3443.28	3140.56	2688.65	4983.11	1355.87	1320.69	711.512	1456.03	659.342	3048.86	1100.69	1.46966	0.000277173	0.00526046	St6galnac2	11	116675303	116694868	-	5790	protein_coding	ST6 (alpha-N-acetyl-neuraminyl-2,3-beta-galactosyl-1,3)-N-acetylgalactosaminide alpha-2,6-sialyltransferase 2 [Source:MGI Symbol;Acc:MGI:107553]	-	999	3247	3203	2350	4204	1807	1360	622	1630	732	9.25609	32.2356	29.4016	25.1709	46.6514	12.6935	12.3642	6.66111	13.6312	6.1727	28.5431
Gm6548	ENSMUSG00000091549	259.298	384.943	386.319	493.11	763.35	132.811	138.867	110.959	313.537	130.607	457.404	165.356	1.46669	9.04939e-05	0.00232509	Gm6548	17	78850792	78851956	-	1165	processed_pseudogene	predicted gene 6548 [Source:MGI Symbol;Acc:MGI:3644071]	-	262	363	394	431	644	177	143	97	351	145	12.0647	17.9107	17.9748	22.9435	35.5173	6.17945	6.46123	5.16274	14.5883	6.07694	21.2822
Serping1	ENSMUSG00000023224	11411.1	24083.9	15069.4	18408.7	29226.6	7477.17	5372.11	7115.12	5290.82	10291	19639.9	7109.24	1.466	1.26328e-06	8.90527e-05	Serping1	2	84765387	84775444	-	2325	protein_coding	serine (or cysteine) peptidase inhibitor, clade G, member 1 [Source:MGI Symbol;Acc:MGI:894696]	-	11530	22711	15369	16090	24657	9965	5532	6220	5923	11425	266.04	561.495	351.33	429.183	681.393	174.324	125.246	165.883	123.351	239.925	457.888
Rhpn2	ENSMUSG00000030494	984.738	2336.17	2209.08	1983.88	3527.53	1048.23	572.947	348.893	1524.81	501.713	2208.28	799.318	1.4657	0.00087095	0.0118411	Rhpn2	7	35334170	35392289	+	6304	protein_coding	rhophilin, Rho GTPase binding protein 2 [Source:MGI Symbol;Acc:MGI:1289234]	-	995	2203	2253	1734	2976	1397	590	305	1707	557	8.46735	20.0877	18.9949	17.0585	30.3317	9.01327	4.92653	2.99998	13.1112	4.31401	18.9881
Sox9	ENSMUSG00000000567	922.388	2306.48	2213	1177.29	3093.7	1474.42	347.653	356.9	796.795	541.345	1942.57	703.423	1.46496	0.00162101	0.0186587	Sox9	11	112782224	112787760	+	4135	protein_coding	SRY (sex determining region Y)-box 9 [Source:MGI Symbol;Acc:MGI:98371]	HMG	932	2175	2257	1029	2610	1965	358	312	892	601	12.0915	30.2354	29.0101	15.433	40.5551	19.3281	4.55735	4.67858	10.4451	7.09646	25.465
Plpp2	ENSMUSG00000052151	1109.44	3012.73	3066.04	2344.27	4392.82	1314.6	696.276	420.959	1897.3	729.6	2785.06	1011.75	1.46056	0.0011065	0.0140358	Plpp2	10	79526430	79533796	-	1654	protein_coding	phospholipid phosphatase 2 [Source:MGI Symbol;Acc:MGI:1354945]	-	1121	2841	3127	2049	3706	1752	717	368	2124	810	36.3589	98.7343	100.481	76.8273	143.963	43.0825	22.8186	13.7958	62.1789	23.9107	91.2729
Osbpl10	ENSMUSG00000040875	266.226	463.416	433.384	321.494	552.362	214.598	113.618	88.0811	242.076	82.8682	407.376	148.248	1.45591	6.92427e-05	0.00190376	Osbpl10	9	114978569	115232225	+	5139	protein_coding	oxysterol binding protein-like 10 [Source:MGI Symbol;Acc:MGI:1921736]	-	269	437	442	281	466	286	117	77	271	92	2.80811	4.88804	4.57127	3.39107	5.82623	2.26355	1.19843	0.929067	2.55338	0.874081	4.29694
Snx7	ENSMUSG00000028007	856.079	1881.24	2390.47	1752.77	2381.32	598.774	462.242	250.516	1681.13	385.517	1852.38	675.636	1.45478	0.00305749	0.0294779	Snx7	3	117781647	117868936	-	6147	protein_coding	sorting nexin 7 [Source:MGI Symbol;Acc:MGI:1923811]	-	865	1774	2438	1532	2009	798	476	219	1882	428	7.54907	16.5891	21.0796	15.4563	20.9989	5.2801	4.07614	2.2091	14.8245	3.39956	16.3346
Mast1	ENSMUSG00000053693	95.9996	389.185	289.249	171.616	266.698	118.554	124.3	38.893	121.484	38.7319	242.55	88.3927	1.45421	0.00177186	0.0198405	Mast1	8	84911903	84937359	-	6459	protein_coding	microtubule associated serine/threonine kinase 1 [Source:MGI Symbol;Acc:MGI:1861901]	-	97	367	295	150	225	158	128	34	136	43	0.805651	3.26613	2.42745	1.44024	2.23819	0.994934	1.04316	0.326399	1.01953	0.325047	2.03553
Nupr1	ENSMUSG00000030717	951.089	690.352	934.422	1860.32	2998.87	559.756	460.3	194.465	778.036	727.799	1487.01	544.071	1.45004	0.0018999	0.0208969	Nupr1	7	126623249	126630861	-	2514	protein_coding	nuclear protein transcription regulator 1 [Source:MGI Symbol;Acc:MGI:1891834]	-	961	651	953	1626	2530	746	474	170	871	808	20.5068	14.885	20.1475	40.1111	64.66	12.0691	9.92472	4.19294	16.7756	15.6924	32.0621
2200002D01Rik	ENSMUSG00000030587	298.885	199.364	201.004	328.359	330.706	110.3	74.7744	33.1734	184.906	93.677	271.664	99.3663	1.44762	0.000259765	0.00503287	2200002D01Rik	7	29246561	29248466	-	1564	protein_coding	RIKEN cDNA 2200002D01 gene [Source:MGI Symbol;Acc:MGI:1919525]	-	302	188	205	287	279	147	77	29	207	104	10.3588	6.90961	6.96643	11.3803	11.4617	3.82281	2.59155	1.14973	6.40852	3.24668	9.41537
Tmem176b	ENSMUSG00000029810	8130.28	21904.6	15913.6	12852.9	23078.3	6067.27	5310.93	8196.12	6147.47	4318.15	16375.9	6007.99	1.44665	2.71852e-06	0.000161711	Tmem176b	6	48833818	48841496	-	2371	protein_coding	transmembrane protein 176B [Source:MGI Symbol;Acc:MGI:1916348]	-	8215	20656	16230	11234	19470	8086	5469	7165	6882	4794	185.873	500.78	363.814	293.841	527.612	138.709	121.418	187.378	140.542	98.7209	374.384
Trp53inp1	ENSMUSG00000028211	4658.46	5249.22	2088.48	4352.18	4644.11	897.41	765.224	1415.02	2586.9	2050.99	4198.49	1543.11	1.44401	0.000147385	0.0033438	Trp53inp1	4	11156431	11174379	+	6475	protein_coding	transformation related protein 53 inducible nuclear protein 1 [Source:MGI Symbol;Acc:MGI:1926609]	-	4707	4950	2130	3804	3918	1196	788	1237	2896	2277	38.9982	43.9438	17.4837	36.4343	38.8781	7.51266	6.40607	11.8458	21.6562	17.1698	35.1476
Tnfaip2	ENSMUSG00000021281	771.956	592.791	852.06	1211.61	1610.86	471.215	386.496	204.76	398.397	390.021	1007.85	370.178	1.44381	7.60554e-06	0.000372757	Tnfaip2	12	111442469	111455018	+	4984	protein_coding	tumor necrosis factor, alpha-induced protein 2 [Source:MGI Symbol;Acc:MGI:104960]	-	780	559	869	1059	1359	628	398	179	446	433	8.3957	6.44713	9.2669	13.1773	17.5195	5.12488	4.20349	2.22695	4.33292	4.24182	10.9613
Rnf128	ENSMUSG00000031438	8421.24	29385	23889	16768	37029.6	9873.76	8283.45	6077.6	16179.8	2083.41	23098.6	8499.6	1.44232	0.00427419	0.0371949	Rnf128	X	139563316	139673145	+	3464	protein_coding	ring finger protein 128 [Source:MGI Symbol;Acc:MGI:1914139]	-	8509	27710	24364	14656	31240	13159	8530	5313	18113	2313	131.777	459.823	373.821	262.39	579.447	154.507	129.621	95.1036	253.184	32.6017	361.452
Trim7	ENSMUSG00000040350	114.804	115.589	100.012	133.86	353.227	60.7778	87.3987	42.3247	54.4893	55.8459	163.498	60.1673	1.43952	0.000303643	0.00561628	Trim7	11	48826140	48852209	+	7597	protein_coding	tripartite motif-containing 7 [Source:MGI Symbol;Acc:MGI:2137353]	-	116	109	102	117	298	81	90	37	61	62	0.819137	0.824739	0.713594	0.955109	2.52031	0.433656	0.623599	0.301991	0.388787	0.398467	1.16658
Fam83g	ENSMUSG00000042377	59.3812	195.123	262.776	344.376	417.235	99.0452	139.838	38.893	118.805	74.7615	255.778	94.2684	1.43814	0.00305885	0.0294779	Fam83g	11	61684091	61709951	+	6659	protein_coding	family with sequence similarity 83, member G [Source:MGI Symbol;Acc:MGI:1916890]	-	60	184	268	301	352	132	144	34	133	83	0.483373	1.58833	2.13904	2.80328	3.39636	0.806246	1.13831	0.316595	0.96709	0.608571	2.08208
Tmcc3	ENSMUSG00000020023	1395.46	3749.75	3512.17	3918.57	5422.87	1519.44	1489.66	719.52	2153.67	760.225	3599.76	1328.5	1.43791	0.000347254	0.00617492	Tmcc3	10	94311949	94590956	+	7153	protein_coding	transmembrane and coiled coil domains 3 [Source:MGI Symbol;Acc:MGI:2442900]	-	1410	3536	3582	3425	4575	2025	1534	629	2411	844	10.5748	28.4156	26.6152	29.6949	41.0945	11.5143	11.2887	5.45252	16.3205	5.76099	27.279
Lama5	ENSMUSG00000015647	7736.38	12959.7	10395.3	9534.98	10624.1	5557.79	2925.91	1714.72	6413.66	2374.35	10250.1	3797.29	1.43249	8.57906e-05	0.00223076	Lama5	2	180176373	180225859	-	11388	protein_coding	laminin, alpha 5 [Source:MGI Symbol;Acc:MGI:105382]	-	7817	12221	10602	8334	8963	7407	3013	1499	7180	2636	36.8242	61.6867	49.4804	45.3853	50.5692	26.4544	13.927	8.16186	30.5282	11.3016	48.7892
Sytl1	ENSMUSG00000028860	317.689	336.162	235.321	265.433	330.706	127.558	75.7455	120.111	117.911	109.89	297.062	110.243	1.4284	1.43797e-12	9.75664e-10	Sytl1	4	133253090	133263113	-	2518	protein_coding	synaptotagmin-like 1 [Source:MGI Symbol;Acc:MGI:1933365]	-	321	317	240	232	279	170	78	105	132	122	6.83895	7.23662	5.0658	5.71402	7.11916	2.74597	1.63059	2.58564	2.5383	2.36563	6.39491
Ankrd35	ENSMUSG00000038354	463.173	1305.41	572.615	359.249	679.192	195.089	315.606	109.815	424.302	210.773	675.928	251.117	1.42805	0.000857881	0.0117104	Ankrd35	3	96670131	96691032	+	4081	protein_coding	ankyrin repeat domain 35 [Source:MGI Symbol;Acc:MGI:2442590]	-	468	1231	584	314	573	260	325	96	475	234	6.15205	17.339	7.6057	4.77169	9.02129	2.59125	4.19201	1.45861	5.63574	2.79957	8.97794
Gm26642	ENSMUSG00000097680	64.3296	284.2	210.809	160.175	242.992	68.2812	60.208	46.9003	122.378	59.4489	192.501	71.4432	1.42774	0.000479577	0.00777058	Gm26642	1	135248561	135266443	+	2782	antisense	predicted gene, 26642 [Source:MGI Symbol;Acc:MGI:5477136]	-	65	268	215	140	205	91	62	41	137	66	1.25342	5.53745	4.10747	3.1209	4.73453	1.33041	1.17311	0.913822	2.38445	1.15832	3.75076
Kcnh3	ENSMUSG00000037579	274.143	195.123	91.187	113.267	141.054	61.5281	69.919	66.3468	52.7028	53.1437	162.955	60.7281	1.426	1.01278e-05	0.000458112	Kcnh3	15	99224861	99242817	+	5756	protein_coding	potassium voltage-gated channel, subfamily H (eag-related), member 3 [Source:MGI Symbol;Acc:MGI:1341723]	-	277	184	93	99	119	82	72	58	59	59	2.58166	1.83751	0.858727	1.06665	1.32833	0.579423	0.658441	0.624801	0.496313	0.500465	1.53458
Gna15	ENSMUSG00000034792	89.0718	116.649	147.076	89.2403	173.058	42.7695	30.104	37.7491	79.5008	38.7319	123.019	45.7711	1.42305	1.96611e-05	0.000751554	Gna15	10	81502306	81524225	-	2135	protein_coding	guanine nucleotide binding protein, alpha 15 [Source:MGI Symbol;Acc:MGI:95770]	-	90	110	150	78	146	57	31	33	89	43	2.26144	2.96161	3.7341	2.26572	4.39375	1.08587	0.764309	0.958409	2.01844	0.983361	3.12332
Mfsd6l	ENSMUSG00000048329	41.5668	75.2919	107.856	97.2491	199.135	51.0233	20.393	22.8782	70.5681	28.8237	104.22	38.7373	1.42142	0.00298794	0.0289617	Mfsd6l	11	68556186	68558245	+	2060	protein_coding	major facilitator superfamily domain containing 6-like [Source:MGI Symbol;Acc:MGI:2384904]	-	42	71	110	85	168	68	21	20	79	32	1.09376	1.98118	2.83804	2.55894	5.23989	1.34259	0.536608	0.602001	1.85688	0.758447	2.74236
Mgst3	ENSMUSG00000026688	426.555	765.644	904.026	685.32	1190.07	200.342	196.162	301.992	574.371	210.773	794.323	296.728	1.42056	0.000177847	0.00381289	Mgst3	1	167371966	167393841	-	1097	protein_coding	microsomal glutathione S-transferase 3 [Source:MGI Symbol;Acc:MGI:1913697]	-	431	722	922	599	1004	267	202	264	643	234	21.0771	37.8323	44.6701	33.8633	58.8041	9.89936	9.69281	14.9222	28.3811	10.4148	39.2494
Cxadr	ENSMUSG00000022865	769.976	2621.43	2032.59	1717.3	3132.82	770.602	802.126	404.944	1274.69	592.687	2054.82	769.011	1.41764	0.000384422	0.00662426	Cxadr	16	78301489	78359774	+	7400	protein_coding	coxsackie virus and adenovirus receptor [Source:MGI Symbol;Acc:MGI:1201679]	-	778	2472	2073	1501	2643	1027	826	354	1427	658	5.64012	19.2021	14.8888	12.5793	22.9481	5.6447	5.87562	2.96624	9.3372	4.34147	15.0517
Mpzl3	ENSMUSG00000070305	292.947	710.501	587.323	671.591	1078.65	279.878	206.844	178.45	455.566	129.707	668.202	250.089	1.41695	0.00047339	0.0077222	Mpzl3	9	45055186	45077436	+	6987	protein_coding	myelin protein zero-like 3 [Source:MGI Symbol;Acc:MGI:2442647]	-	296	670	599	587	910	373	213	156	510	144	2.2727	5.51209	4.55647	5.21023	8.36818	2.1713	1.6047	1.38442	3.5343	1.00627	5.18393
Gm15753	ENSMUSG00000082088	18.804	25.4508	12.7466	19.4498	41.4864	6.75309	8.73987	6.86346	7.14614	14.4119	23.5875	8.78288	1.41679	0.00197071	0.0214155	Gm15753	5	137720354	137721740	-	1062	unprocessed_pseudogene	predicted gene 15753 [Source:MGI Symbol;Acc:MGI:3783195]	-	19	24	13	17	35	9	9	6	8	16	0.959775	1.29903	0.650597	0.992736	2.1175	0.344683	0.446091	0.350317	0.364745	0.735594	1.20393
Smagp	ENSMUSG00000053559	537.4	1069.99	943.247	816.892	1597.82	451.706	292.3	229.926	548.466	337.778	993.07	372.035	1.41543	2.49633e-05	0.000894395	Smagp	15	100621339	100636940	-	1464	protein_coding	small cell adhesion glycoprotein [Source:MGI Symbol;Acc:MGI:2448476]	-	543	1009	962	714	1348	602	301	201	614	375	19.8975	39.6171	34.9242	30.2459	59.1602	16.7247	10.8226	8.51314	20.3073	12.5064	36.769
Tspan33	ENSMUSG00000001763	388.947	918.349	785.385	594.935	1328.75	526.741	184.508	99.5202	366.24	327.87	803.273	300.976	1.41491	0.00171128	0.0193921	Tspan33	6	29694222	29718559	+	5195	protein_coding	tetraspanin 33 [Source:MGI Symbol;Acc:MGI:1919012]	-	393	866	801	520	1121	702	190	87	410	364	4.05833	9.58219	8.19483	6.20765	13.8644	5.49609	1.92519	1.03841	3.8214	3.42104	8.38148
Cfh	ENSMUSG00000026365	7414.73	18759.3	10616.9	12056.6	18992.5	3813.24	4920.55	2152.84	7741.06	6831.22	13568	5091.78	1.41392	0.000224568	0.00455825	Cfh	1	140084708	140183764	-	8383	protein_coding	complement component factor h [Source:MGI Symbol;Acc:MGI:88385]	-	7492	17690	10828	10538	16023	5082	5067	1882	8666	7584	47.9445	121.3	68.6502	77.9593	122.807	24.6569	31.8168	13.9205	50.0545	44.1714	87.7323
4930562C15Rik	ENSMUSG00000022518	481.977	193.002	146.095	273.441	150.536	92.2922	55.3525	43.4686	175.08	100.883	249.01	93.4153	1.41282	0.00181444	0.0201819	4930562C15Rik	16	4835416	4867686	+	5312	protein_coding	RIKEN cDNA 4930562C15 gene [Source:MGI Symbol;Acc:MGI:1926059]	-	487	182	149	239	127	123	57	38	196	112	4.91826	1.96945	1.49081	2.79029	1.53612	0.94178	0.564835	0.443568	1.78658	1.02944	2.54099
Sv2b	ENSMUSG00000053025	317.689	1693.54	1599.21	773.416	1668.94	502.73	425.34	479.299	451.993	414.341	1210.56	454.741	1.41248	0.000433232	0.00727481	Sv2b	7	75114894	75309262	-	8381	protein_coding	synaptic vesicle glycoprotein 2 b [Source:MGI Symbol;Acc:MGI:1927338]	-	321	1597	1631	676	1408	670	438	419	506	460	2.05471	10.9532	10.3431	5.00219	10.7941	3.25148	2.75095	3.09994	2.92334	2.67981	7.82947
Grem2	ENSMUSG00000050069	384.988	301.167	324.547	434.761	219.285	186.835	162.173	22.8782	163.468	89.1733	332.95	124.906	1.41223	0.00193482	0.0211525	Grem2	1	174833785	174921819	-	3745	protein_coding	gremlin 2, DAN family BMP antagonist [Source:MGI Symbol;Acc:MGI:1344367]	-	389	284	331	380	185	249	167	20	183	99	5.57235	4.35912	4.69752	6.29276	3.17395	2.70427	2.34731	0.331141	2.36605	1.2907	4.81914
Adam22	ENSMUSG00000040537	1791.33	522.801	512.805	761.975	391.158	264.871	226.266	121.255	580.624	302.649	796.014	299.133	1.41166	0.00404888	0.0358521	Adam22	5	8072352	8368160	-	14348	protein_coding	a disintegrin and metallopeptidase domain 22 [Source:MGI Symbol;Acc:MGI:1340046]	-	1810	493	523	666	330	353	233	106	650	336	6.76749	1.97509	1.93733	2.87867	1.47776	1.00066	0.85481	0.458088	2.19354	1.14338	3.00727
Ctss	ENSMUSG00000038642	940.202	2051.97	1669.8	1935.83	3103.18	664.053	1115.79	835.055	554.719	480.996	1940.2	730.123	1.41011	3.81166e-05	0.00122249	Ctss	3	95526786	95556403	+	1358	protein_coding	cathepsin S [Source:MGI Symbol;Acc:MGI:107341]	-	950	1935	1703	1692	2618	885	1149	730	621	534	37.5288	81.9056	66.6512	77.2698	123.866	26.5061	44.5375	33.3317	22.142	19.1992	77.4442
4930597O21Rik	ENSMUSG00000053442	54.4328	92.259	62.7524	27.4586	86.5288	35.2661	15.5375	13.7269	22.3317	34.2281	64.6863	24.2181	1.40647	0.000690181	0.0100503	4930597O21Rik	6	66894652	66896521	-	1282	processed_transcript	RIKEN cDNA 4930597O21 gene [Source:MGI Symbol;Acc:MGI:1922623]	-	55	87	64	24	73	47	16	12	25	38	2.30152	3.90089	2.65329	1.161	3.6586	1.49112	0.656957	0.580401	0.944227	1.44723	2.73506
Tnfrsf1b	ENSMUSG00000028599	668.039	1077.42	1172.69	1137.24	1224.44	561.256	323.375	242.509	568.118	299.046	1055.96	398.861	1.40334	2.82429e-06	0.000166633	Tnfrsf1b	4	145213463	145246870	-	3818	protein_coding	tumor necrosis factor receptor superfamily, member 1b [Source:MGI Symbol;Acc:MGI:1314883]	-	675	1016	1196	994	1033	748	333	212	636	332	9.48437	15.2964	16.649	16.1458	17.3838	7.96834	4.59107	3.44298	8.06576	4.24565	14.9919
Qsox1	ENSMUSG00000033684	6238.99	9805.97	10216.9	7816.54	14764.4	4306.97	1998.52	3822.95	5462.33	2906.69	9768.56	3699.49	1.40077	1.20324e-05	0.000516299	Qsox1	1	155776029	155812889	-	8291	protein_coding	quiescin Q6 sulfhydryl oxidase 1 [Source:MGI Symbol;Acc:MGI:1330818]	-	6304	9247	10420	6832	12456	5740	2058	3342	6115	3227	40.7896	64.1101	66.7965	51.1034	96.5278	28.1584	13.066	24.9939	35.712	19.0035	63.8655
2700033N17Rik	ENSMUSG00000086328	215.752	85.8963	67.6549	130.428	49.7837	33.0151	42.7283	38.893	52.7028	41.4341	109.903	41.7546	1.39802	0.000508941	0.00806579	2700033N17Rik	2	116066218	116067444	-	721	lincRNA	RIKEN cDNA 2700033N17 gene [Source:MGI Symbol;Acc:MGI:1919853]	-	218	81	69	114	42	44	44	34	59	46	16.2204	6.45776	5.08636	9.8057	3.74278	2.4821	3.21235	2.92401	3.96224	3.11505	8.2626
Ephx1	ENSMUSG00000038776	2516.77	1976.68	2172.8	3171.46	3403.07	1151.03	767.166	332.878	1634.68	1139.44	2648.16	1005.04	1.39734	0.000193209	0.00407672	Ephx1	1	180976210	181020904	-	1950	protein_coding	epoxide hydrolase 1, microsomal [Source:MGI Symbol;Acc:MGI:95405]	-	2543	1864	2216	2772	2871	1534	790	291	1830	1265	69.9604	54.947	60.3988	88.1592	94.5974	31.9958	21.3254	9.25323	45.4403	31.6737	73.6125
Ifngr2	ENSMUSG00000022965	1397.44	2506.9	1880.61	2522.76	5053.04	1061.74	877.871	915.129	1359.55	857.505	2672.15	1014.36	1.39721	3.54929e-05	0.0011519	Ifngr2	16	91547072	91565623	+	3767	protein_coding	interferon gamma receptor 2 [Source:MGI Symbol;Acc:MGI:107654]	-	1412	2364	1918	2205	4263	1415	904	800	1522	952	20.1085	36.0732	27.0611	36.3013	72.711	15.2779	12.6322	13.1683	19.5634	12.3391	38.451
Arhgef16	ENSMUSG00000029032	331.545	1085.9	1149.15	874.097	1550.41	539.496	317.549	194.465	567.225	275.627	998.22	378.872	1.39681	0.000901384	0.0121182	Arhgef16	4	154278486	154301676	-	5481	protein_coding	Rho guanine nucleotide exchange factor (GEF) 16 [Source:MGI Symbol;Acc:MGI:2446219]	-	335	1024	1172	764	1308	719	327	170	635	306	3.27888	10.7392	11.3648	8.64456	15.333	5.33546	3.14046	1.9232	5.60968	2.72586	9.87209
Sema3f	ENSMUSG00000034684	2471.25	3612.95	3253.32	2685.22	3305.87	2012.42	778.82	462.14	1896.41	676.456	3065.72	1165.25	1.39523	0.0005471	0.00852738	Sema3f	9	107681500	107710475	-	5197	protein_coding	sema domain, immunoglobulin domain (Ig), short basic domain, secreted, (semaphorin) 3F [Source:MGI Symbol;Acc:MGI:1096347]	-	2497	3407	3318	2347	2789	2682	802	404	2123	751	25.7755	37.6835	33.9326	28.0072	34.4807	20.9898	8.12319	4.82018	19.7798	7.05553	31.9759
Lifr	ENSMUSG00000054263	1533.02	3379.65	1763.93	1752.77	3611.69	799.865	758.427	292.841	1314.89	1411.46	2408.21	915.497	1.39505	0.00100484	0.013109	Lifr	15	7090614	7197489	+	10776	protein_coding	leukemia inhibitory factor receptor [Source:MGI Symbol;Acc:MGI:96788]	-	1549	3187	1799	1532	3047	1066	781	256	1472	1567	7.71142	17.0003	8.87292	8.81679	18.1675	4.02348	3.81504	1.47305	6.61416	7.09993	12.1138
Bend4	ENSMUSG00000092060	183.092	552.494	557.908	337.511	477.686	174.08	223.352	90.3689	225.103	89.1733	421.738	160.415	1.39357	0.000354153	0.00624643	Bend4	5	67392147	67428310	-	9886	protein_coding	BEN domain containing 4 [Source:MGI Symbol;Acc:MGI:3648414]	-	185	521	569	295	403	232	230	79	252	99	1.0039	3.02935	3.05904	1.85059	2.61918	0.954486	1.22465	0.495497	1.23425	0.488942	2.31241
Unc5b	ENSMUSG00000020099	303.834	250.266	309.84	524.001	453.98	201.092	130.127	93.8007	155.429	118.898	368.384	139.869	1.39338	1.47432e-06	0.00010098	Unc5b	10	60762593	60831581	-	6258	protein_coding	unc-5 netrin receptor B [Source:MGI Symbol;Acc:MGI:894703]	-	307	236	316	458	383	268	134	82	174	132	2.63174	2.16775	2.68376	4.53878	3.93227	1.74181	1.12713	0.812481	1.34629	1.02987	3.19086
Cx3cl1	ENSMUSG00000031778	486.926	1249.21	970.701	860.368	1450.84	681.311	327.26	187.601	524.348	190.056	1003.61	382.115	1.39212	0.0010155	0.0131948	Cx3cl1	8	94772009	94782427	+	3930	protein_coding	chemokine (C-X3-C motif) ligand 1 [Source:MGI Symbol;Acc:MGI:1097153]	-	492	1178	990	752	1224	908	337	164	587	211	6.71604	17.23	13.3886	11.8668	20.011	9.39714	4.5138	2.58753	7.23219	2.62139	13.8425
Fuom	ENSMUSG00000025466	845.192	1095.44	1317.8	1155.55	1933.27	308.391	257.341	194.465	1022.79	639.526	1269.45	484.503	1.38923	0.00203479	0.0218437	Fuom	7	140096770	140102441	-	3272	protein_coding	fucose mutarotase [Source:MGI Symbol;Acc:MGI:1916314]	-	854	1033	1344	1010	1631	411	265	170	1145	710	14.0018	18.1476	21.8313	19.1433	32.0274	5.10894	4.26322	3.22159	16.944	10.5947	21.0303
Gm20186	ENSMUSG00000106874	26.7215	65.7478	24.5126	40.0437	78.2315	21.0096	20.393	17.1587	26.798	4.5037	47.0515	17.9726	1.38378	0.00527105	0.0432263	Gm20186	6	18845910	18848207	-	1050	lincRNA	predicted gene, 20186 [Source:MGI Symbol;Acc:MGI:5012371]	-	27	62	25	35	66	28	21	15	30	5	1.37948	3.39418	1.26545	2.06723	4.03864	1.0846	1.05277	0.885802	1.38343	0.2325	2.42899
Nfkbiz	ENSMUSG00000035356	843.213	1683.99	1536.45	1612.05	3131.63	705.322	458.358	547.933	883.442	780.942	1761.47	675.199	1.38299	4.84034e-05	0.00145963	Nfkbiz	16	55811375	55838899	-	5018	protein_coding	nuclear factor of kappa light polypeptide gene enhancer in B cells inhibitor, zeta [Source:MGI Symbol;Acc:MGI:1931595]	-	852	1588	1567	1409	2642	940	472	479	989	867	9.10855	18.1908	16.5971	17.4136	33.8285	7.61903	4.95127	5.91888	9.54311	8.43589	19.0277
Pmaip1	ENSMUSG00000024521	281.071	446.449	463.779	693.329	1038.35	186.085	443.791	167.011	170.614	154.027	584.595	224.306	1.38179	0.000907737	0.012181	Pmaip1	18	66458604	66465550	+	2646	protein_coding	phorbol-12-myristate-13-acetate-induced protein 1 [Source:MGI Symbol;Acc:MGI:1930146]	-	284	421	473	606	876	248	457	146	191	171	5.75796	9.14586	9.50089	14.2034	21.2713	3.8121	9.09142	3.42135	3.49517	3.15536	11.9759
Efna3	ENSMUSG00000028039	25.7319	59.3851	71.5769	86.9521	142.239	25.5117	47.5837	18.3026	22.3317	34.2281	77.177	29.5916	1.37937	0.00226268	0.0236823	Efna3	3	89313899	89322965	-	2434	protein_coding	ephrin A3 [Source:MGI Symbol;Acc:MGI:106644]	-	26	56	73	76	120	34	49	16	25	38	0.573051	1.32251	1.59403	1.93643	3.16768	0.568147	1.05969	0.4076	0.497329	0.762264	1.71874
Fuca2	ENSMUSG00000019810	1054.02	2348.89	3883.78	3365.96	5344.64	1370.13	1437.22	688.634	2041.12	611.603	3199.46	1229.74	1.37932	0.00222082	0.0232839	Fuca2	10	13499540	13519035	+	6161	protein_coding	fucosidase, alpha-L- 2, plasma [Source:MGI Symbol;Acc:MGI:1914098]	-	1065	2215	3961	2942	4509	1826	1480	602	2285	679	9.2734	20.6659	34.1701	29.6142	47.0229	12.0546	12.6449	6.05871	17.9581	5.38098	28.1493
Cpe	ENSMUSG00000037852	13386.5	2856.85	1955.13	10063.6	3584.43	1539.7	2785.11	2483.43	2400.21	3047.21	6369.29	2451.13	1.37772	0.00544996	0.0441813	Cpe	8	64592542	64693054	-	2609	protein_coding	carboxypeptidase E [Source:MGI Symbol;Acc:MGI:101932]	-	13526	2694	1994	8796	3024	2052	2868	2171	2687	3383	278.122	59.3548	40.6204	209.084	74.4712	31.9894	57.8642	51.5965	49.8675	63.3097	132.33
St14	ENSMUSG00000031995	2411.87	7204.69	8361.75	5083.27	10100.2	3282.75	1950.93	873.948	4938.88	1731.22	6632.35	2555.55	1.37578	0.00409396	0.036007	St14	9	31089402	31131853	-	7637	protein_coding	suppression of tumorigenicity 14 (colon carcinoma) [Source:MGI Symbol;Acc:MGI:1338881]	-	2437	6794	8528	4443	8521	4375	2009	764	5529	1922	17.1188	51.137	59.3495	36.0797	71.6883	23.3001	13.8472	6.20305	35.0548	12.2878	47.0747
Colca2	ENSMUSG00000079559	62.3503	71.0501	56.8693	49.1966	53.3397	22.5103	28.1618	30.8856	9.82594	22.5185	58.5612	22.7804	1.37376	1.06952e-05	0.000477807	Colca2	9	51270258	51278569	-	1278	protein_coding	COLCA2 homolog [Source:MGI Symbol;Acc:MGI:2685530]	-	63	67	58	43	45	30	29	27	11	25	2.64454	3.01354	2.41207	2.08664	2.26236	0.954757	1.19446	1.30999	0.41676	0.955106	2.48383
Cib1	ENSMUSG00000030538	832.327	1349.95	1545.28	1409.54	2792.63	709.074	552.554	462.14	989.74	353.09	1585.94	613.32	1.37022	0.000202845	0.00421856	Cib1	7	80227147	80232813	-	2303	protein_coding	calcium and integrin binding 1 (calmyrin) [Source:MGI Symbol;Acc:MGI:1344418]	-	841	1273	1576	1232	2356	945	569	404	1108	392	19.5904	31.7736	36.371	33.1761	65.7297	16.6894	13.0054	10.8773	23.2954	8.31064	37.3282
Ttll10	ENSMUSG00000029074	131.628	458.114	254.932	258.568	431.459	172.579	60.208	99.5202	157.215	103.585	306.94	118.621	1.36925	0.000505105	0.00802843	Ttll10	4	156034840	156059414	-	3985	protein_coding	tubulin tyrosine ligase-like family, member 10 [Source:MGI Symbol;Acc:MGI:1921855]	-	133	432	260	226	364	230	62	87	176	115	1.79046	6.23143	3.46767	3.51714	5.86886	2.34748	0.818971	1.35371	2.1385	1.409	4.17511
Gdpd1	ENSMUSG00000061666	321.648	604.456	503.98	748.246	1341.79	210.846	340.855	225.35	405.543	181.049	704.024	272.729	1.36779	0.000463036	0.00760562	Gdpd1	11	87033867	87074062	-	2336	protein_coding	glycerophosphodiester phosphodiesterase domain containing 1 [Source:MGI Symbol;Acc:MGI:1913819]	-	325	570	514	654	1132	281	351	197	454	201	7.46364	14.026	11.6945	17.3626	31.1354	4.89256	7.90933	5.22911	9.41038	4.20113	16.3364
Blnk	ENSMUSG00000061132	311.751	713.682	788.327	1085.76	2087.36	406.686	442.82	165.867	583.304	337.778	997.375	387.291	1.3641	0.00386398	0.0347103	Blnk	19	40928927	40994535	-	5991	protein_coding	B cell linker [Source:MGI Symbol;Acc:MGI:96878]	-	315	673	804	949	1761	542	456	145	653	375	2.82067	6.45726	7.13263	9.82372	18.886	3.67961	4.00655	1.50073	5.27762	3.05615	9.02406
Maff	ENSMUSG00000042622	160.329	143.161	190.218	475.948	406.567	179.332	42.7283	48.0442	142.03	121.6	275.245	106.747	1.36329	0.00551544	0.0444511	Maff	15	79346621	79359076	+	2594	protein_coding	v-maf musculoaponeurotic fibrosarcoma oncogene family, protein F (avian) [Source:MGI Symbol;Acc:MGI:96910]	TF_bZIP	162	135	194	416	343	239	44	42	159	135	3.35031	2.99155	3.97489	9.94564	8.49581	3.7474	0.892869	1.00395	2.96791	2.54101	5.75164
Cd14	ENSMUSG00000051439	764.038	1854.72	2816.99	2497.58	5872.11	1094.75	840.97	1755.9	1233.6	443.164	2761.09	1073.68	1.36273	0.00605041	0.0475966	Cd14	18	36725074	36726736	-	1572	protein_coding	CD14 antigen [Source:MGI Symbol;Acc:MGI:88318]	-	772	1749	2873	2183	4954	1459	866	1535	1381	492	26.3454	63.9543	97.1351	86.1213	202.481	37.749	28.9982	60.5467	42.5369	15.2811	95.2074
Cmbl	ENSMUSG00000022235	136.577	387.064	180.413	149.878	278.552	114.802	86.4276	89.225	110.765	39.6326	226.497	88.1706	1.35993	0.00035556	0.00626617	Cmbl	15	31565389	31590119	+	1424	protein_coding	carboxymethylenebutenolidase-like (Pseudomonas) [Source:MGI Symbol;Acc:MGI:1916824]	-	138	365	184	131	235	153	89	78	124	44	5.19888	14.7338	6.86753	5.70519	10.6032	4.37002	3.28992	3.3964	4.21634	1.50864	8.62173
Sh2d4a	ENSMUSG00000053886	189.03	583.247	723.613	475.948	752.682	297.886	180.624	99.5202	393.038	90.9748	544.904	212.409	1.35803	0.00448256	0.0386058	Sh2d4a	8	68276567	68347699	+	2723	protein_coding	SH2 domain containing 4A [Source:MGI Symbol;Acc:MGI:1919531]	-	191	550	738	416	635	397	186	87	440	101	3.76293	11.6104	14.4046	9.47447	14.9833	5.92987	3.59559	1.9811	7.82401	1.81099	10.8471
Chac1	ENSMUSG00000027313	41.5668	18.0276	41.1812	43.4761	24.8918	18.0082	9.71097	3.43173	15.1855	18.9156	33.8287	13.0504	1.35553	0.00287377	0.0281314	Chac1	2	119351229	119354381	+	1637	protein_coding	ChaC, cation transport regulator 1 [Source:MGI Symbol;Acc:MGI:1916315]	-	42	17	42	38	21	24	10	3	17	21	1.37639	0.596943	1.36362	1.43961	0.824235	0.5963	0.321556	0.113634	0.502834	0.626344	1.12016
2310030G06Rik	ENSMUSG00000032062	202.886	516.439	452.013	342.088	711.196	194.339	137.896	106.384	335.869	95.4785	444.924	173.993	1.35323	0.00137079	0.0164162	2310030G06Rik	9	50739691	50746536	-	1979	protein_coding	RIKEN cDNA 2310030G06 gene [Source:MGI Symbol;Acc:MGI:1914202]	-	205	487	461	299	600	259	142	93	376	106	5.5571	14.1454	12.3808	9.36989	19.4799	5.323	3.77701	2.91388	9.19954	2.61519	12.1866
Nfe2l3	ENSMUSG00000029832	289.978	952.283	786.366	701.337	1299.12	397.682	335.028	138.413	425.195	281.031	805.816	315.47	1.35194	0.000870955	0.0118411	Nfe2l3	6	51432670	51458768	+	2973	protein_coding	nuclear factor, erythroid derived 2, like 3 [Source:MGI Symbol;Acc:MGI:1339958]	TF_bZIP	293	898	802	613	1096	530	345	121	476	312	5.28705	17.3626	14.3375	12.7872	23.6862	7.25076	6.10843	2.52363	7.7524	5.12392	14.6921
Tnfsf13	ENSMUSG00000089669	98.9687	266.173	292.191	106.402	161.204	77.2853	65.0635	43.4686	110.765	65.7541	184.988	72.4673	1.35005	0.000461447	0.0075901	Tnfsf13	11	69682846	69685784	-	1637	protein_coding	tumor necrosis factor (ligand) superfamily, member 13 [Source:MGI Symbol;Acc:MGI:1916833]	-	100	251	298	93	136	103	67	38	124	73	3.27712	8.81368	9.67521	3.52325	5.3379	2.55912	2.15442	1.43936	3.66773	2.17729	6.12543
Thrb	ENSMUSG00000021779	1086.68	568.401	322.586	1878.62	795.354	396.181	413.687	239.077	421.622	354.892	930.328	365.092	1.34899	0.0012424	0.0152747	Thrb	14	17660261	18038090	+	7403	protein_coding	thyroid hormone receptor beta [Source:MGI Symbol;Acc:MGI:98743]	THR-like	1098	536	329	1642	671	528	426	209	472	394	7.95674	4.16188	2.36201	13.7554	5.82365	2.90087	3.02905	1.75055	3.08716	2.59855	6.81194
Rdh10	ENSMUSG00000025921	2573.19	5380.72	5181.97	6538.57	9852.43	3833.5	1731.47	3015.35	1820.48	1213.3	5905.37	2322.82	1.34609	0.000761867	0.0107553	Rdh10	1	16105774	16133734	+	4160	protein_coding	retinol dehydrogenase 10 (all-trans) [Source:MGI Symbol;Acc:MGI:1924238]	-	2600	5074	5285	5715	8312	5109	1783	2636	2038	1347	33.529	70.1115	67.5219	85.1985	128.379	49.9511	22.5613	39.2904	23.7211	15.8095	76.9479
1810019D21Rik	ENSMUSG00000086390	180.123	713.682	448.091	410.734	776.389	144.816	158.289	217.343	311.75	163.935	505.804	199.227	1.34419	0.000606315	0.00917249	1810019D21Rik	8	106135400	106138525	+	1551	processed_transcript	RIKEN cDNA 1810019D21 gene [Source:MGI Symbol;Acc:MGI:1917021]	-	182	673	457	359	655	193	163	190	349	182	6.29506	24.9423	15.6602	14.3546	27.1338	5.06113	5.53198	7.59585	10.8953	5.72931	17.6772
Gm26809	ENSMUSG00000097815	623.503	1325.56	703.023	732.228	1318.08	421.693	495.259	248.229	426.982	259.413	940.479	370.315	1.34394	2.01759e-05	0.00076718	Gm26809	6	18844220	18847360	+	2981	lincRNA	predicted gene, 26809 [Source:MGI Symbol;Acc:MGI:5477303]	-	630	1250	717	640	1112	562	510	217	478	288	11.3375	24.1035	12.7835	13.3146	23.9675	7.66791	9.00561	4.5137	7.76408	4.71708	17.1013
Dusp8	ENSMUSG00000037887	416.658	302.228	220.614	337.511	271.44	153.07	143.722	58.3394	184.906	69.357	309.69	121.879	1.34296	0.000120574	0.00287274	Dusp8	7	142079490	142095843	-	4870	protein_coding	dual specificity phosphatase 8 [Source:MGI Symbol;Acc:MGI:106626]	-	421	285	225	295	229	204	148	51	207	77	4.6376	3.36394	2.45554	3.75666	3.02125	1.70374	1.5997	0.649346	2.0581	0.771977	3.447
Epha4	ENSMUSG00000026235	237.525	774.128	735.379	268.865	932.852	246.112	334.057	140.701	337.655	103.585	589.75	232.422	1.3429	0.00407297	0.0359433	Epha4	1	77367185	77515088	-	8054	protein_coding	Eph receptor A4 [Source:MGI Symbol;Acc:MGI:98277]	-	240	730	750	235	787	328	344	123	378	115	1.5986	5.21007	4.94929	1.80953	6.27832	1.6564	2.24829	0.946953	2.2725	0.697154	3.96916
Kif19a	ENSMUSG00000010021	100.948	125.133	120.602	92.6726	200.32	73.5336	49.5259	28.5978	62.5287	36.9304	127.935	50.2233	1.34042	5.13882e-05	0.00152841	Kif19a	11	114765388	114790739	+	4068	protein_coding	kinesin family member 19A [Source:MGI Symbol;Acc:MGI:2447024]	-	102	118	123	81	169	98	51	25	70	41	1.34512	1.66738	1.607	1.23485	2.66923	0.979823	0.659925	0.38106	0.833185	0.492091	1.70471
Alox5ap	ENSMUSG00000060063	248.411	525.983	642.231	347.808	854.62	247.613	208.786	126.974	363.56	88.2726	523.811	207.041	1.33817	0.00208943	0.02226	Alox5ap	5	149264767	149288153	+	1420	protein_coding	arachidonate 5-lipoxygenase activating protein [Source:MGI Symbol;Acc:MGI:107505]	-	251	496	655	304	721	330	215	111	407	98	9.48256	20.0782	24.5158	13.2768	32.6233	9.45209	7.96994	4.84696	13.8781	3.36961	19.9953
Ppp1r3b	ENSMUSG00000046794	234.556	748.677	604.972	180.769	487.169	221.351	134.011	133.838	235.823	167.538	451.229	178.512	1.33697	0.000835751	0.0114993	Ppp1r3b	8	35375739	35388139	+	6216	protein_coding	protein phosphatase 1, regulatory subunit 3B [Source:MGI Symbol;Acc:MGI:2177268]	-	237	706	617	158	411	295	138	117	264	186	2.0454	6.52869	5.27554	1.57636	4.24826	1.93025	1.16862	1.1671	2.05645	1.46098	3.93485
Cyp2j6	ENSMUSG00000052914	630.43	1448.57	820.683	1082.32	1863.33	426.195	430.196	390.074	558.292	514.323	1169.07	463.816	1.33327	9.70819e-06	0.000440971	Cyp2j6	4	96516138	96553661	-	3605	protein_coding	cytochrome P450, family 2, subfamily j, polypeptide 6 [Source:MGI Symbol;Acc:MGI:1270148]	-	637	1366	837	946	1572	568	443	341	625	571	9.47926	21.781	12.3399	16.274	28.0174	6.40834	6.4685	5.86521	8.39458	7.73345	17.5783
Dll4	ENSMUSG00000027314	532.451	619.302	1031.49	1100.63	915.072	360.165	213.641	370.627	392.144	329.671	839.79	333.25	1.33313	7.63652e-07	5.96418e-05	Dll4	2	119325784	119335962	+	3852	protein_coding	delta like canonical Notch ligand 4 [Source:MGI Symbol;Acc:MGI:1859388]	-	538	584	1052	962	772	480	220	324	439	366	7.49267	8.71483	14.5152	15.4881	12.8769	5.06824	3.00636	5.21547	5.51826	4.63914	11.8175
Mapkapk3	ENSMUSG00000032577	701.688	1735.95	1471.74	1252.8	2156.11	607.027	534.103	291.697	1014.75	458.477	1463.66	581.211	1.33194	0.000392284	0.00672196	Mapkapk3	9	107254927	107289877	-	5542	protein_coding	mitogen-activated protein kinase-activated protein kinase 3 [Source:MGI Symbol;Acc:MGI:2143163]	-	709	1637	1501	1095	1819	809	550	255	1136	509	6.8631	16.9791	14.3948	12.2534	21.0885	5.93724	5.22398	2.85304	9.92513	4.48429	14.3158
Chac2	ENSMUSG00000020309	457.235	972.431	954.032	664.726	1572.93	423.193	320.462	162.435	644.939	288.237	924.271	367.853	1.32837	0.00121618	0.0150374	Chac2	11	30976707	30986350	-	1315	protein_coding	ChaC, cation transport regulator 2 [Source:MGI Symbol;Acc:MGI:1915294]	-	462	917	973	581	1327	564	330	142	722	320	18.8476	40.0845	39.326	27.4006	64.8374	17.4444	13.2097	6.69572	26.5849	11.8814	38.0992
Ifit1	ENSMUSG00000034459	89.0718	159.067	143.154	202.507	424.347	68.2812	59.2369	80.0737	146.496	51.3422	203.629	81.086	1.32717	0.00291802	0.0284131	Ifit1	19	34640871	34650009	+	2656	protein_coding	interferon-induced protein with tetratricopeptide repeats 1 [Source:MGI Symbol;Acc:MGI:99450]	-	90	150	146	177	358	91	61	70	164	57	1.81784	3.24635	2.92158	4.1329	8.66035	1.39353	1.20895	1.6342	2.98979	1.04783	4.1558
Sh3bgrl2	ENSMUSG00000032261	1202.47	3907.75	3242.53	1918.67	3877.2	1522.45	904.091	726.383	2020.57	467.484	2829.72	1128.2	1.32645	0.00287041	0.0281238	Sh3bgrl2	9	83548327	83638801	+	7865	protein_coding	SH3 domain binding glutamic acid-rich protein like 2 [Source:MGI Symbol;Acc:MGI:1915350]	-	1215	3685	3307	1677	3271	2029	931	635	2262	519	8.28739	26.9322	22.3475	13.2234	26.7216	10.4927	6.23098	5.00622	13.9257	3.22189	19.5024
Rassf7	ENSMUSG00000038618	438.431	1150.59	983.447	540.018	1459.14	469.715	359.306	242.509	513.629	242.299	914.324	365.492	1.32215	0.000466787	0.00765029	Rassf7	7	141215860	141218658	+	2154	protein_coding	Ras association (RalGDS/AF-6) domain family (N-terminal) member 7 [Source:MGI Symbol;Acc:MGI:1914235]	-	443	1085	1003	472	1231	626	370	212	575	269	11.0331	28.9545	24.7485	13.5896	36.7192	11.8204	9.04193	6.10274	12.9255	6.09746	23.009
Pdzd7	ENSMUSG00000074818	239.504	277.838	125.505	227.677	286.849	96.0439	65.0635	49.1882	151.855	99.9822	231.475	92.4266	1.32083	0.000125762	0.00297054	Pdzd7	19	45026906	45046614	-	4089	protein_coding	PDZ domain containing 7 [Source:MGI Symbol;Acc:MGI:3608325]	-	242	262	128	199	242	128	67	43	170	111	3.17496	3.68313	1.66374	3.01818	3.80258	1.2732	0.862507	0.652058	2.01306	1.3254	3.06852
Ttll3	ENSMUSG00000030276	241.484	587.489	292.191	422.175	744.385	120.055	185.479	163.579	141.136	306.252	457.545	183.3	1.31946	0.000416546	0.00704366	Ttll3	6	113389260	113414587	+	5041	protein_coding	tubulin tyrosine ligase-like family, member 3 [Source:MGI Symbol;Acc:MGI:2141418]	-	244	554	298	369	628	160	191	143	158	340	2.59665	6.31721	3.1419	4.53961	8.0043	1.29094	1.99444	1.75895	1.51763	3.2931	4.91994
Lrrc1	ENSMUSG00000032352	648.245	887.596	930.5	1043.43	1459.14	386.427	379.699	303.136	608.315	312.557	993.78	398.027	1.31931	2.392e-06	0.000149669	Lrrc1	9	77430823	77544870	-	8195	protein_coding	leucine rich repeat containing 1 [Source:MGI Symbol;Acc:MGI:2442313]	-	655	837	949	912	1231	515	391	265	681	347	4.28778	5.87096	6.15475	6.90168	9.65138	2.556	2.5115	2.00508	4.02367	2.06739	6.57331
5033430I15Rik	ENSMUSG00000038152	57.4018	37.1157	31.3762	70.9346	40.3011	20.2593	22.3352	12.583	27.6913	11.7096	47.4259	18.9157	1.31785	0.000348086	0.00618173	5033430I15Rik	13	45965253	45966508	+	952	lincRNA	RIKEN cDNA 5033430I15 gene [Source:MGI Symbol;Acc:MGI:1923250]	-	58	35	32	62	34	27	23	11	31	13	3.26837	2.11331	1.78651	4.03891	2.29468	1.15353	1.27173	0.716458	1.5767	0.666728	2.70036
Lonrf1	ENSMUSG00000039633	796.698	384.943	483.389	364.97	357.968	216.099	257.341	144.133	267.98	72.96	477.594	191.702	1.31676	0.000542015	0.00847683	Lonrf1	8	36216064	36249516	-	3930	protein_coding	LON peptidase N-terminal domain and ring finger 1 [Source:MGI Symbol;Acc:MGI:3609241]	-	805	363	493	319	302	288	265	126	300	81	10.9886	5.30941	6.66726	5.03393	4.93736	2.98059	3.54943	1.98798	3.69618	1.00632	6.58732
Slc22a18	ENSMUSG00000000154	103.917	369.036	319.645	295.18	416.049	126.808	121.387	131.55	153.642	70.2578	300.765	120.729	1.31651	0.000306022	0.00564515	Slc22a18	7	143473736	143499334	+	1699	protein_coding	solute carrier family 22 (organic cation transporter), member 18 [Source:MGI Symbol;Acc:MGI:1336884]	-	105	348	326	258	351	169	125	115	172	78	3.3154	11.7738	10.198	9.4175	13.2738	4.04572	3.87277	4.197	4.90184	2.24153	9.59571
Ctsh	ENSMUSG00000032359	2074.38	3510.09	3049.37	3927.72	5674.16	1869.1	1155.61	870.516	2041.12	1390.74	3647.14	1465.42	1.31513	4.61825e-05	0.00140633	Ctsh	9	90054152	90076089	+	4499	protein_coding	cathepsin H [Source:MGI Symbol;Acc:MGI:107285]	-	2096	3310	3110	3433	4787	2491	1190	761	2285	1544	24.9928	42.2907	36.7398	47.3224	68.3641	22.5196	13.9231	10.4883	24.592	16.7561	43.942
Gm9844	ENSMUSG00000091955	180.123	204.667	233.36	100.681	143.424	134.311	36.9017	51.476	67.8883	54.9452	172.451	69.1045	1.31464	0.000561868	0.00870755	Gm9844	7	24862213	24862697	+	485	protein_coding	predicted pseudogene 9844 [Source:MGI Symbol;Acc:MGI:3704288]	-	182	193	238	88	121	179	38	45	76	61	20.1312	22.8743	26.0812	11.2525	16.0297	15.0111	4.12427	5.75315	7.58745	6.14088	19.2738
Neat1	ENSMUSG00000092274	23216.1	17562.1	12469.1	29862.3	29033.4	10145.4	4469.96	7841.51	10213.6	12438.3	22428.6	9021.76	1.31383	6.85937e-05	0.00189721	Neat1	19	5824708	5845478	-	20771	lincRNA	nuclear paraspeckle assembly transcript 1 (non-protein coding) [Source:MGI Symbol;Acc:MGI:1914211]	-	23458	16561	12717	26101	24494	13521	4603	6855	11434	13809	60.5862	45.8312	32.5402	77.9308	75.7675	26.4761	11.6651	20.4637	26.6542	32.4599	58.5312
Bst2	ENSMUSG00000046718	10755.9	4773.08	4602.49	5469.97	4200.8	3100.42	1461.5	1529.41	4221.58	1677.18	5960.45	2398.02	1.31349	0.000728036	0.01043	Bst2	8	71534255	71537456	-	903	protein_coding	bone marrow stromal cell antigen 2 [Source:MGI Symbol;Acc:MGI:1916800]	-	10868	4501	4694	4781	3544	4132	1505	1337	4726	1862	645.658	286.519	276.279	328.352	252.166	186.112	87.7312	91.8076	253.414	100.678	357.795
Marveld3	ENSMUSG00000001672	179.133	963.948	834.41	586.927	964.855	383.425	268.023	188.745	438.594	141.416	705.855	284.041	1.31258	0.00407114	0.0359433	Marveld3	8	109947914	109962203	-	3284	protein_coding	MARVEL (membrane-associating) domain containing 3 [Source:MGI Symbol;Acc:MGI:1920858]	-	181	909	851	513	814	511	276	165	491	157	2.95676	15.9108	13.7727	9.68776	15.9258	6.32878	4.42396	3.11541	7.2394	2.33421	11.6508
Rab27a	ENSMUSG00000032202	819.461	1242.85	1080.52	788.289	1057.31	365.417	260.254	400.369	793.222	189.156	997.685	401.683	1.31245	0.000314173	0.00574185	Rab27a	9	73044854	73097629	+	3879	protein_coding	RAB27A, member RAS oncogene family [Source:MGI Symbol;Acc:MGI:1861441]	-	828	1172	1102	689	892	487	268	350	888	210	11.4512	17.3676	15.0992	11.0156	14.7749	5.10636	3.63681	5.59478	11.0845	2.64327	13.9417
Tmem125	ENSMUSG00000050854	107.876	262.991	241.204	201.363	495.466	129.059	80.601	99.5202	85.7537	131.508	261.78	105.288	1.31209	0.000486569	0.00783128	Tmem125	4	118540941	118544044	-	2339	protein_coding	transmembrane protein 125 [Source:MGI Symbol;Acc:MGI:1923409]	-	109	248	246	176	418	172	83	87	96	146	2.49998	6.09472	5.58982	4.6665	11.4822	2.99089	1.8679	2.30634	1.98731	3.04765	6.06665
Ephx4	ENSMUSG00000033805	94.0202	156.946	171.589	108.69	227.583	55.5254	100.994	66.3468	52.7028	30.6252	151.766	61.2388	1.31102	0.000279605	0.00528813	Ephx4	5	107402736	107430035	+	1646	protein_coding	epoxide hydrolase 4 [Source:MGI Symbol;Acc:MGI:2686228]	-	95	148	175	95	192	74	104	58	59	34	3.09624	5.1685	5.65069	3.57934	7.49466	1.82854	3.3259	2.18491	1.73559	1.00854	4.99788
Tcim	ENSMUSG00000056313	1412.28	1452.81	1358	2823.66	2863.75	1039.98	307.838	552.509	1097.83	999.822	1982.1	799.594	1.30926	0.00086364	0.0117711	Tcim	8	24437180	24438984	-	1805	protein_coding	transcriptional and immune response regulator [Source:MGI Symbol;Acc:MGI:1916318]	-	1427	1370	1385	2468	2416	1386	317	483	1229	1110	42.4118	43.629	40.7817	84.7963	86.0004	31.2312	9.24458	16.5922	32.9685	30.0254	59.5239
Dnase1l1	ENSMUSG00000019088	359.256	761.402	461.818	701.337	887.809	266.372	220.439	233.358	242.076	317.061	634.325	255.861	1.30883	1.54496e-06	0.000104499	Dnase1l1	X	74273217	74282337	-	2121	protein_coding	deoxyribonuclease 1-like 1 [Source:MGI Symbol;Acc:MGI:109628]	-	363	718	471	613	749	355	227	204	271	352	9.18135	19.4588	11.8025	17.9238	22.6893	6.80754	5.63366	5.96382	6.18661	8.10298	16.2111
Cyth4	ENSMUSG00000018008	995.625	1293.75	973.642	1201.31	1946.31	564.258	551.583	554.797	529.708	390.922	1282.13	518.253	1.30655	2.40677e-08	3.60385e-06	Cyth4	15	78597047	78622019	+	7552	protein_coding	cytohesin 4 [Source:MGI Symbol;Acc:MGI:2441702]	-	1006	1220	993	1050	1642	752	568	485	593	434	7.14622	9.28603	6.98844	8.62257	13.9698	4.05003	3.95905	3.98212	3.80204	2.80589	9.20262
Tmem35b	ENSMUSG00000070737	308.782	502.653	337.294	570.909	832.099	178.582	152.462	153.284	304.604	244.101	510.347	206.607	1.30332	9.09139e-05	0.00232774	Tmem35b	4	127123691	127129644	+	1910	protein_coding	transmembrane protein 35B [Source:MGI Symbol;Acc:MGI:3758095]	-	312	474	344	499	702	238	157	134	341	271	8.76318	14.2652	9.57234	16.2023	23.6148	5.06811	4.32685	4.35017	8.64461	6.92753	14.4836
Stx3	ENSMUSG00000041488	630.43	808.062	722.633	1025.12	1370.24	306.14	405.918	244.797	446.634	444.065	911.296	369.511	1.30149	2.38645e-06	0.000149669	Stx3	19	11775118	11819403	-	5711	protein_coding	syntaxin 3 [Source:MGI Symbol;Acc:MGI:103077]	-	637	762	737	896	1156	408	418	214	500	493	5.98367	7.66964	6.8588	9.72983	13.0055	2.9057	3.85274	2.32347	4.23918	4.2148	8.64948
Agmo	ENSMUSG00000050103	324.617	626.725	452.013	538.874	1222.07	186.835	232.092	247.085	421.622	197.262	632.86	256.979	1.29994	0.000645967	0.00961403	Agmo	12	37241641	37582202	+	6397	protein_coding	alkylglycerol monooxygenase [Source:MGI Symbol;Acc:MGI:2442495]	-	328	591	461	471	1031	249	239	216	472	219	2.75067	5.3106	3.83016	4.56619	10.3553	1.58316	1.96665	2.09369	3.57265	1.67152	5.36258
Fam124a	ENSMUSG00000035184	453.277	714.742	644.192	1185.29	1293.19	341.406	389.41	183.026	457.353	375.609	858.139	349.361	1.29554	0.00018547	0.0039441	Fam124a	14	62555737	62608486	+	4406	protein_coding	family with sequence similarity 124, member A [Source:MGI Symbol;Acc:MGI:3645930]	-	458	674	657	1036	1091	455	401	160	512	417	5.5765	8.79322	7.92526	14.5822	15.9097	4.20019	4.79077	2.2517	5.62665	4.62098	10.5574
Trip10	ENSMUSG00000019487	3059.12	4630.98	3557.28	4494.05	6117.47	1654.51	1544.04	1558.01	1959.83	2197.81	4371.78	1782.84	1.29387	7.23121e-09	1.35348e-06	Trip10	17	57249455	57263665	+	3180	protein_coding	thyroid hormone receptor interactor 10 [Source:MGI Symbol;Acc:MGI:2146901]	-	3091	4367	3628	3928	5161	2205	1590	1362	2194	2440	52.145	78.9384	60.6363	76.6044	104.277	28.2023	26.3194	26.5574	33.4067	37.4632	74.5202
P2rx6	ENSMUSG00000022758	1889.31	501.592	398.085	1078.89	295.146	255.867	330.173	361.476	393.931	357.594	832.606	339.808	1.29321	0.00558045	0.0448253	P2rx6	16	17561885	17577800	+	3995	protein_coding	purinergic receptor P2X, ligand-gated ion channel, 6 [Source:MGI Symbol;Acc:MGI:1337113]	-	1909	473	406	943	249	341	340	316	441	397	25.6348	6.80576	5.40135	14.6388	4.00464	3.47168	4.47989	4.90462	5.34498	4.85195	11.2971
Trp53i11	ENSMUSG00000068735	1716.12	1206.79	1078.56	1399.24	1511.29	745.841	381.641	335.166	823.593	543.147	1382.4	565.877	1.28771	7.93005e-06	0.000381768	Trp53i11	2	93187548	93201759	+	3690	protein_coding	transformation related protein 53 inducible protein 11 [Source:MGI Symbol;Acc:MGI:2670995]	-	1734	1138	1100	1223	1275	994	393	293	922	603	25.2094	17.7275	15.8438	20.5546	22.2006	10.9563	5.60624	4.92352	12.0984	7.97872	20.3072
Ppp1r3d	ENSMUSG00000049999	202.886	132.556	93.1481	113.267	136.312	43.5199	46.6126	88.0811	50.023	51.3422	135.634	55.9158	1.28634	1.56766e-05	0.000629868	Ppp1r3d	2	178411206	178414472	-	3267	protein_coding	protein phosphatase 1, regulatory subunit 3D [Source:MGI Symbol;Acc:MGI:1917664]	-	205	125	95	99	115	58	48	77	56	57	3.36624	2.19934	1.54549	1.8793	2.26167	0.722073	0.773388	1.46142	0.829971	0.85186	2.25041
Laptm5	ENSMUSG00000028581	1533.02	2911.99	2834.64	3004.42	3565.46	1581.72	1137.15	878.523	1431.91	647.633	2769.91	1135.39	1.28632	2.66637e-05	0.000939807	Laptm5	4	130913125	130936141	+	3788	protein_coding	lysosomal-associated protein transmembrane 5 [Source:MGI Symbol;Acc:MGI:108046]	-	1549	2746	2891	2626	3008	2108	1171	768	1603	719	21.9372	41.6699	40.5631	42.9926	51.0209	22.6341	16.2724	12.5715	20.4903	9.26748	39.6368
Chrna1os	ENSMUSG00000086382	57.4018	20.1485	37.2592	48.0525	47.413	18.0082	17.4797	13.7269	25.9048	10.8089	42.055	17.1857	1.28554	0.000689198	0.0100429	Chrna1os	2	73584850	73589208	+	701	antisense	cholinergic receptor, nicotinic, alpha polypeptide 1 (muscle), opposite strand [Source:MGI Symbol;Acc:MGI:3651120]	-	58	19	38	42	40	24	18	12	29	12	4.43865	1.558	2.8811	3.7157	3.66625	1.3925	1.35164	1.06145	2.00311	0.835807	3.25194
Antxr1	ENSMUSG00000033420	9743.47	8752.94	5123.14	10196.3	9232.5	3480.09	2847.26	3811.51	3094.28	4440.65	8609.67	3534.76	1.28433	1.62493e-08	2.67276e-06	Antxr1	6	87133853	87335821	-	9537	protein_coding	anthrax toxin receptor 1 [Source:MGI Symbol;Acc:MGI:1916788]	-	9845	8254	5225	8912	7789	4638	2932	3332	3464	4930	55.3789	49.7491	29.1184	57.9526	52.4748	19.7798	16.1829	21.6635	17.5869	25.2393	48.9347
Lzts3	ENSMUSG00000037703	1372.7	3791.1	3967.13	1930.11	3683.99	1575.72	1326.52	625.719	1760.63	771.034	2949.01	1211.92	1.28271	0.000971506	0.0127838	Lzts3	2	130632839	130642803	-	4252	protein_coding	leucine zipper, putative tumor suppressor family member 3 [Source:MGI Symbol;Acc:MGI:2656976]	-	1387	3575	4046	1687	3108	2100	1366	547	1971	856	17.4994	48.3298	50.5738	24.6054	46.9643	20.0876	16.9107	7.9768	22.4449	9.82931	37.5946
Crb3	ENSMUSG00000044279	348.37	833.513	810.878	953.041	1422.39	388.678	305.895	310	518.988	272.024	873.639	359.117	1.28196	0.000246514	0.00487904	Crb3	17	57059105	57065918	+	1564	protein_coding	crumbs family member 3 [Source:MGI Symbol;Acc:MGI:2670904]	-	352	786	827	833	1200	518	315	271	581	302	12.0739	28.888	28.1036	33.0307	49.2975	13.4709	10.6018	10.744	17.9872	9.42785	30.2787
Dlx6	ENSMUSG00000029754	523.544	1221.64	1001.1	1031.98	2203.52	535.745	499.144	375.203	713.721	335.976	1196.36	491.958	1.28156	0.000528179	0.00831001	Dlx6	6	6863334	6868568	+	2375	protein_coding	distal-less homeobox 6 [Source:MGI Symbol;Acc:MGI:101927]	Homeobox	529	1152	1021	902	1859	714	514	328	799	373	11.949	27.8818	22.8484	23.5533	50.2917	12.2275	11.3921	8.56338	16.2895	7.6681	27.3048
Neil2	ENSMUSG00000035121	141.525	55.1433	26.4737	178.481	81.7875	30.7641	45.6415	30.8856	50.9163	40.5333	96.6821	39.7482	1.2812	0.00640702	0.049611	Neil2	14	63182443	63193856	-	5017	protein_coding	nei like 2 (E. coli) [Source:MGI Symbol;Acc:MGI:2686058]	-	143	52	27	156	69	41	47	27	57	45	1.52909	0.595788	0.286031	1.92837	0.883661	0.332386	0.493127	0.333699	0.550117	0.437936	1.04459
Gpr160	ENSMUSG00000037661	212.783	355.25	285.327	255.136	580.81	115.553	103.907	129.262	203.665	142.317	337.861	138.941	1.281	6.34322e-05	0.00179498	Gpr160	3	30855950	30897192	+	4227	protein_coding	G protein-coupled receptor 160 [Source:MGI Symbol;Acc:MGI:1919112]	-	215	335	291	223	490	154	107	113	228	158	2.72864	4.55559	3.65893	3.27176	7.44808	1.4818	1.33247	1.6576	2.61172	1.82502	4.3326
Lyn	ENSMUSG00000042228	1051.05	2117.72	1775.7	1439.29	2559.12	865.896	662.288	686.346	950.437	514.323	1788.57	735.858	1.28098	4.69924e-06	0.000252549	Lyn	4	3678115	3813122	+	4073	protein_coding	LYN proto-oncogene, Src family tyrosine kinase [Source:MGI Symbol;Acc:MGI:96892]	-	1062	1997	1811	1258	2159	1154	682	600	1064	571	13.9878	28.1836	23.6318	19.1547	34.058	11.5237	8.81404	9.13422	12.6489	6.84485	23.8032
Slfn8	ENSMUSG00000035208	123.711	193.002	281.405	168.184	399.455	96.0439	78.6588	64.059	138.456	101.784	233.151	95.8004	1.2806	0.00030637	0.00564677	Slfn8	11	83002158	83020810	-	4091	protein_coding	schlafen 8 [Source:MGI Symbol;Acc:MGI:2672859]	-	125	182	287	147	337	128	81	56	155	113	1.63916	2.55726	3.7286	2.22842	5.29274	1.27257	1.04222	0.848776	1.83454	1.34863	3.08924
Tmem184a	ENSMUSG00000036687	236.535	703.078	475.545	415.311	769.277	236.358	182.566	232.214	237.609	181.95	519.949	214.139	1.27933	4.6001e-05	0.00140277	Tmem184a	5	139802485	139819917	-	5277	protein_coding	transmembrane protein 184a [Source:MGI Symbol;Acc:MGI:2385897]	-	239	663	485	363	649	315	188	203	266	202	2.42969	7.22202	4.88481	4.26608	7.90202	2.42787	1.87532	2.3853	2.44072	1.86899	5.34092
2310043M15Rik	ENSMUSG00000097768	109.855	335.102	266.698	86.9521	311.741	129.059	126.243	81.2177	43.7701	77.4637	222.069	91.5506	1.27749	0.00402551	0.0357388	2310043M15Rik	16	93792136	93794901	-	1580	antisense	RIKEN cDNA 2310043M15 gene [Source:MGI Symbol;Acc:MGI:1919180]	-	111	316	272	76	263	172	130	71	49	86	3.76883	11.4964	9.14965	2.98309	10.695	4.42765	4.33103	2.78635	1.50163	2.65756	7.61859
Mxd1	ENSMUSG00000001156	863.007	1220.58	484.37	1775.65	902.033	339.155	344.739	288.265	668.164	524.231	1049.13	432.911	1.27661	0.000532451	0.0083651	Mxd1	6	86647042	86669161	-	7072	protein_coding	MAX dimerization protein 1 [Source:MGI Symbol;Acc:MGI:96908]	bHLH	872	1151	494	1552	761	452	355	252	748	582	6.61477	9.35547	3.7126	13.61	6.9139	2.59955	2.64236	2.2095	5.12134	4.01812	8.04135
Usp18	ENSMUSG00000030107	111.835	227.996	188.257	227.677	606.887	86.2894	97.1097	149.852	166.148	63.9526	272.53	112.67	1.27447	0.00489455	0.0410628	Usp18	6	121245906	121270917	+	2790	protein_coding	ubiquitin specific peptidase 18 [Source:MGI Symbol;Acc:MGI:1344364]	-	113	215	192	199	512	115	100	131	186	71	2.17277	4.42962	3.65755	4.42342	11.7909	1.67647	1.88669	2.9114	3.228	1.2425	5.29485
Vamp8	ENSMUSG00000050732	1705.23	1837.76	1547.24	2403.77	3665.03	928.174	844.854	884.243	1272.01	696.273	2231.8	925.111	1.27028	7.74034e-06	0.000376812	Vamp8	6	72385223	72390703	-	2311	protein_coding	vesicle-associated membrane protein 8 [Source:MGI Symbol;Acc:MGI:1336882]	-	1723	1733	1578	2101	3092	1237	870	773	1424	773	39.9968	43.1053	36.2911	56.3813	85.9647	21.7707	19.8164	20.7403	29.8356	16.3313	52.3479
Fes	ENSMUSG00000053158	884.78	1432.67	1528.61	1402.67	1805.25	620.533	479.722	628.007	751.238	446.767	1410.8	585.254	1.26917	8.52496e-08	1.00595e-05	Fes	7	80377756	80387946	-	5074	protein_coding	feline sarcoma oncogene [Source:MGI Symbol;Acc:MGI:95514]	-	894	1351	1559	1226	1523	827	494	549	841	496	9.45208	15.3051	16.3301	14.9847	19.2855	6.62914	5.12486	6.70898	8.02546	4.77281	15.0715
Slc25a13	ENSMUSG00000015112	452.287	1327.68	1314.86	1173.85	1851.48	495.977	762.311	259.668	652.979	368.403	1224.03	507.867	1.26874	0.00128752	0.0156872	Slc25a13	6	6041218	6217173	-	3798	protein_coding	solute carrier family 25 (mitochondrial carrier, adenine nucleotide translocator), member 13 [Source:MGI Symbol;Acc:MGI:1354721]	-	457	1252	1341	1026	1562	661	785	227	731	409	6.45508	18.9488	18.7658	16.7533	26.4245	7.07863	10.8798	3.706	9.31937	5.25788	17.4695
Perm1	ENSMUSG00000078486	59.3812	126.193	59.8109	162.463	175.428	24.011	63.1213	44.6125	44.6634	65.7541	116.655	48.4324	1.2684	0.00202095	0.0217739	Perm1	4	156215868	156221307	+	3901	protein_coding	PPARGC1 and ESRR induced regulator, muscle 1 [Source:MGI Symbol;Acc:MGI:1921433]	-	60	119	61	142	148	32	65	39	50	73	0.825117	1.75349	0.831088	2.25747	2.43762	0.333639	0.877087	0.619903	0.620609	0.91367	1.62096
Dnase2a	ENSMUSG00000003812	594.802	677.627	449.072	927.87	1350.09	325.649	314.635	253.948	423.409	342.281	799.891	331.985	1.26775	3.98819e-05	0.00126767	Dnase2a	8	84908560	84922915	+	5389	protein_coding	deoxyribonuclease II alpha [Source:MGI Symbol;Acc:MGI:1329019]	-	601	639	458	811	1139	434	324	222	474	380	5.98283	6.81593	4.517	9.33301	13.5799	3.27555	3.16477	2.55435	4.25887	3.44285	8.04573
Tnnt2	ENSMUSG00000026414	68.2884	129.375	114.719	181.913	246.548	98.2949	25.2485	36.6051	83.9672	63.0519	148.169	61.4335	1.26428	0.00433255	0.0375073	Tnnt2	1	135836354	135852260	+	7752	protein_coding	troponin T2, cardiac [Source:MGI Symbol;Acc:MGI:104597]	-	69	122	117	159	208	131	26	32	94	70	0.477503	0.904646	0.802167	1.27202	1.72397	0.687322	0.176549	0.255959	0.587136	0.440886	1.03606
Tnfaip3	ENSMUSG00000019850	190.02	153.765	171.589	473.66	565.401	205.594	103.907	144.133	79.5008	115.295	310.887	129.686	1.25981	0.00395729	0.0353292	Tnfaip3	10	19000910	19015657	-	7226	protein_coding	tumor necrosis factor, alpha-induced protein 3 [Source:MGI Symbol;Acc:MGI:1196377]	-	192	145	175	414	477	274	107	126	89	128	1.42542	1.15346	1.28716	3.55313	4.24132	1.54225	0.779455	1.0812	0.596371	0.864877	2.3321
Phldb3	ENSMUSG00000074277	203.875	323.437	274.542	308.909	361.524	179.332	78.6588	52.6199	181.333	121.6	294.457	122.709	1.25876	0.000357269	0.00628858	Phldb3	7	24610763	24629297	+	3001	protein_coding	pleckstrin homology like domain, family B, member 3 [Source:MGI Symbol;Acc:MGI:3642959]	-	206	305	280	270	305	239	81	46	203	135	3.68249	5.84206	4.9589	5.57965	6.53002	3.23917	1.42077	0.950444	3.27532	2.19639	5.31862
Specc1	ENSMUSG00000042331	1106.47	843.057	946.188	929.015	1095.24	530.492	377.757	183.026	787.862	176.545	983.994	411.136	1.25833	0.00163214	0.0187003	Specc1	11	61956763	62223013	+	14840	protein_coding	sperm antigen with calponin homology and coiled-coil domains 1 [Source:MGI Symbol;Acc:MGI:2442356]	-	1118	795	965	812	924	707	389	160	882	196	4.04155	3.0794	3.4561	3.39337	4.00054	1.93771	1.37982	0.66853	2.87779	0.644859	3.59419
Hist1h2bc	ENSMUSG00000018102	1017.4	562.038	578.498	1154.4	2158.48	315.144	359.306	534.206	574.371	504.415	1094.16	457.488	1.25802	0.00109747	0.0139673	Hist1h2bc	13	23684199	23692908	+	1156	protein_coding	histone cluster 1, H2bc [Source:MGI Symbol;Acc:MGI:1915274]	-	1028	530	590	1009	1821	420	370	467	643	560	47.7063	26.3542	27.1261	54.1306	101.212	14.7773	16.848	25.0492	26.9325	23.6523	51.3059
Tprn	ENSMUSG00000048707	567.09	1434.79	1349.18	709.346	1622.71	533.494	454.473	253.948	797.688	335.976	1136.62	475.116	1.25787	0.00115226	0.0144612	Tprn	2	25262618	25269885	+	2932	protein_coding	taperin [Source:MGI Symbol;Acc:MGI:2139535]	-	573	1353	1376	620	1369	711	468	222	893	373	10.4841	26.5257	24.9429	13.1141	29.9999	9.86298	8.40208	4.69487	14.7473	6.21137	21.0133
Epha2	ENSMUSG00000006445	265.236	534.466	1089.34	784.857	985.006	423.193	187.422	201.328	403.757	313.458	731.781	305.832	1.25772	0.0016084	0.0185654	Epha2	4	141301240	141329384	+	4674	protein_coding	Eph receptor A2 [Source:MGI Symbol;Acc:MGI:95278]	-	268	504	1111	686	831	564	193	176	452	348	3.076	6.19832	12.6333	9.10216	11.4233	4.90787	2.17357	2.33485	4.68246	3.63524	8.48663
Rgl3	ENSMUSG00000040146	1550.84	4037.13	3281.75	3067.35	4678.48	1551.71	1137.15	892.25	1980.37	1394.35	3323.11	1391.17	1.25598	9.82412e-05	0.00246306	Rgl3	9	21968711	21989446	-	3924	protein_coding	ral guanine nucleotide dissociation stimulator-like 3 [Source:MGI Symbol;Acc:MGI:1918996]	-	1567	3807	3347	2681	3947	2068	1171	780	2217	1548	21.423	55.7682	45.3335	42.3718	64.6277	21.435	15.7084	12.3254	27.3565	19.2613	45.9048
Rnf225	ENSMUSG00000033967	130.639	437.965	221.594	196.786	344.93	123.807	131.098	91.5129	133.097	78.3644	266.383	111.576	1.25411	0.000283281	0.00532519	Rnf225	7	12927416	12931072	+	3239	protein_coding	ring finger protein 225 [Source:MGI Symbol;Acc:MGI:1924198]	-	132	413	226	172	291	165	135	80	149	87	2.18627	7.32945	3.70843	3.29327	5.77248	2.07193	2.19396	1.53149	2.22741	1.31145	4.45798
Cadm1	ENSMUSG00000032076	940.202	1189.82	1414.87	1443.86	2431.1	736.837	719.583	347.749	828.059	477.393	1483.97	621.924	1.25402	0.000107567	0.00261242	Cadm1	9	47530173	47857637	+	10440	protein_coding	cell adhesion molecule 1 [Source:MGI Symbol;Acc:MGI:1889272]	-	950	1122	1443	1262	2051	982	741	304	927	530	4.88162	6.17767	7.34613	7.49666	12.6225	3.82572	3.73614	1.80554	4.29936	2.47867	7.70492
mt-Co2	ENSMUSG00000064354	4356.6	1640.51	1593.32	4919.66	4882.36	1206.55	970.126	1580.88	2056.3	1482.62	3478.49	1459.3	1.25316	0.00111168	0.014074	mt-Co2	MT	7013	7696	+	684	protein_coding	mitochondrially encoded cytochrome c oxidase II [Source:MGI Symbol;Acc:MGI:102503]	-	4402	1547	1625	4300	4119	1608	999	1382	2302	1646	345.251	130.007	126.267	389.872	386.916	95.6164	76.8802	125.281	162.957	117.494	275.662
Slfn2	ENSMUSG00000072620	369.153	363.734	432.403	506.839	784.686	240.86	147.607	121.255	366.24	156.729	491.363	206.538	1.24861	0.000469026	0.00767156	Slfn2	11	83065112	83070678	+	1664	protein_coding	schlafen 2 [Source:MGI Symbol;Acc:MGI:1313258]	-	373	343	441	443	662	321	152	106	410	174	12.0253	11.8488	14.0857	16.5105	25.5614	7.84611	4.80834	3.94991	11.9304	5.1055	16.0063
Irak2	ENSMUSG00000060477	1286.59	1339.35	839.313	1114.36	1393.94	518.487	381.641	220.775	798.581	594.489	1194.71	502.795	1.24783	0.000134174	0.00312238	Irak2	6	113638467	113695026	+	4412	protein_coding	interleukin-1 receptor-associated kinase 2 [Source:MGI Symbol;Acc:MGI:2429603]	-	1300	1263	856	974	1176	691	393	193	894	660	15.807	16.4551	10.3117	13.6909	17.1259	6.37008	4.68881	2.71242	9.81129	7.30384	14.6781
Prr15l	ENSMUSG00000047040	348.37	783.672	553.986	345.52	849.879	338.405	246.659	295.129	135.777	197.262	576.285	242.646	1.24771	0.000364742	0.00636675	Prr15l	11	96928104	96937830	+	3923	protein_coding	proline rich 15-like [Source:MGI Symbol;Acc:MGI:2387599]	-	352	739	565	302	717	451	254	258	152	219	4.81354	10.8283	7.65461	4.77417	11.7431	4.67585	3.40816	4.0779	1.87607	2.72564	7.96273
Fhdc1	ENSMUSG00000041842	471.091	424.179	453.974	435.905	330.706	228.104	129.156	57.1955	357.307	118.898	423.171	178.132	1.24662	0.00276491	0.0272996	Fhdc1	3	84442198	84480429	-	6270	protein_coding	FH2 domain containing 1 [Source:MGI Symbol;Acc:MGI:2684972]	-	476	400	463	381	279	304	133	50	400	132	4.07268	3.66712	3.9247	3.76848	2.85902	1.97201	1.11658	0.494467	3.08899	1.0279	3.6584
Lhpp	ENSMUSG00000030946	2887.91	865.326	820.683	1856.88	634.149	572.512	534.103	504.465	832.525	540.444	1412.99	596.81	1.24339	0.0026527	0.026505	Lhpp	7	132610638	132706420	+	2416	protein_coding	phospholysine phosphohistidine inorganic pyrophosphate phosphatase [Source:MGI Symbol;Acc:MGI:1923679]	-	2918	816	837	1623	535	763	550	441	932	600	64.7931	19.4145	18.4129	41.6611	14.2278	12.8449	11.9831	11.3182	18.6786	12.1254	31.7019
Tmem51	ENSMUSG00000040616	292.947	584.307	743.223	638.411	999.23	278.377	216.555	400.369	314.43	167.538	651.624	275.454	1.24261	0.000341083	0.00609514	Tmem51	4	142030992	142084304	-	1875	protein_coding	transmembrane protein 51 [Source:MGI Symbol;Acc:MGI:2384874]	-	296	551	758	558	843	371	223	350	352	186	8.46898	16.8921	21.4863	18.4562	28.8873	8.04776	6.2605	11.5745	9.09004	4.84344	18.8382
Cadps2	ENSMUSG00000017978	214.762	373.278	334.353	295.18	264.328	191.337	170.913	37.7491	153.642	72.0593	296.38	125.14	1.24133	0.00220831	0.0231963	Cadps2	6	23262773	23839421	-	9566	protein_coding	Ca2+-dependent activator protein for secretion 2 [Source:MGI Symbol;Acc:MGI:2443963]	-	217	352	341	258	223	255	176	33	172	80	1.21694	2.11517	1.8946	1.67262	1.4978	1.08421	0.968473	0.213904	0.870607	0.408321	1.67943
Lix1	ENSMUSG00000047786	102.927	144.221	131.388	139.581	305.814	48.7723	130.127	48.0442	87.5402	35.1289	164.786	69.9225	1.23621	0.00384693	0.0346144	Lix1	17	17402672	17459387	+	3434	protein_coding	limb and CNS expressed 1 [Source:MGI Symbol;Acc:MGI:1913893]	-	104	136	134	122	258	65	134	42	98	39	1.6247	2.27652	2.07395	2.20328	4.82725	0.769867	2.05404	0.758375	1.38182	0.554507	2.60114
Cystm1	ENSMUSG00000046727	684.863	1629.91	1342.31	1432.42	2044.69	856.141	429.225	568.524	862.896	311.656	1426.84	605.688	1.23575	0.000645481	0.00961403	Cystm1	18	36345619	36402980	+	2840	protein_coding	cysteine-rich transmembrane module containing 1 [Source:MGI Symbol;Acc:MGI:1913310]	-	692	1537	1369	1252	1725	1141	442	497	966	346	13.0716	31.1091	25.6199	27.3398	39.0258	16.3407	8.19236	10.8511	16.4696	5.9484	27.2332
Map7	ENSMUSG00000019996	614.595	1244.97	1019.73	898.124	1863.33	606.277	433.109	480.442	632.433	243.2	1128.15	479.092	1.2352	0.000377421	0.00651914	Map7	10	20148471	20281590	+	7935	protein_coding	microtubule-associated protein 7 [Source:MGI Symbol;Acc:MGI:1328328]	-	621	1174	1040	785	1572	808	446	420	708	270	4.19841	8.50459	6.96593	6.13524	12.7288	4.14159	2.95865	3.28199	4.32027	1.66134	7.70659
Parp14	ENSMUSG00000034422	1517.19	2466.6	1920.81	2036.51	4104.78	874.9	885.64	998.634	1371.17	989.013	2409.18	1023.87	1.23438	1.79225e-05	0.000704952	Parp14	16	35832874	35871544	-	9306	protein_coding	poly (ADP-ribose) polymerase family, member 14 [Source:MGI Symbol;Acc:MGI:1919489]	-	1533	2326	1959	1780	3463	1166	912	873	1535	1098	8.8373	14.3674	11.1883	11.8622	23.9095	5.0961	5.15866	5.81682	7.98674	5.76079	14.0329
Erbb3	ENSMUSG00000018166	799.667	2370.1	1897.28	1655.52	2856.64	985.2	727.351	493.025	1325.61	549.452	1915.84	816.128	1.23075	0.00121068	0.0149864	Erbb3	10	128567523	128589652	-	6016	protein_coding	erb-b2 receptor tyrosine kinase 3 [Source:MGI Symbol;Acc:MGI:95411]	-	808	2235	1935	1447	2410	1313	749	431	1484	610	7.20517	21.3551	17.0949	14.9166	25.7389	8.87686	6.55359	4.44226	11.944	4.95068	17.2621
Junos	ENSMUSG00000087366	95.9996	173.914	109.817	104.114	206.247	63.0288	81.5721	32.0295	65.2085	52.243	138.018	58.8164	1.22581	0.000177058	0.00380621	Junos	4	95051534	95167318	+	4117	antisense	jun proto-oncogene, opposite strand [Source:MGI Symbol;Acc:MGI:2652837]	-	97	164	112	91	174	84	84	28	73	58	1.26395	2.28979	1.44587	1.37079	2.71549	0.829852	1.074	0.421708	0.858551	0.687844	1.81718
Capg	ENSMUSG00000056737	1814.1	3901.39	3582.77	3533	5913.59	1800.07	974.01	1119.89	2748.58	1375.43	3748.97	1603.6	1.22499	0.000820258	0.0113508	Capg	6	72544391	72562983	+	2529	protein_coding	capping protein (actin filament), gelsolin-like [Source:MGI Symbol;Acc:MGI:1098259]	-	1833	3679	3654	3088	4989	2399	1003	979	3077	1527	38.8825	83.6206	76.7914	75.7247	126.749	38.5819	20.8765	24.0032	58.9119	29.4804	80.3537
Deptor	ENSMUSG00000022419	1063.91	846.238	529.473	1477.04	1129.62	429.196	392.323	280.258	591.343	466.584	1009.26	431.941	1.22359	5.30696e-05	0.00157411	Deptor	15	55112317	55259271	+	8874	protein_coding	DEP domain containing MTOR-interacting protein [Source:MGI Symbol;Acc:MGI:2146322]	-	1075	798	540	1291	953	572	404	245	662	518	6.49874	5.16911	3.2342	9.02227	6.90008	2.62168	2.39644	1.71191	3.61213	2.85005	6.16488
Myo1d	ENSMUSG00000035441	1348.94	2779.44	2416.95	1859.17	3265.57	1253.82	623.444	352.324	1894.62	874.619	2334.01	999.766	1.22281	0.00407535	0.0359433	Myo1d	11	80482126	80780025	-	6465	protein_coding	myosin ID [Source:MGI Symbol;Acc:MGI:107728]	-	1363	2621	2465	1625	2755	1671	642	308	2121	971	11.3101	23.304	20.2648	15.5881	27.38	10.5126	5.22723	2.95404	15.8853	7.33319	19.5694
2610035D17Rik	ENSMUSG00000087259	61.3606	137.858	188.257	180.769	213.359	96.7942	76.7166	56.0516	65.2085	39.6326	156.321	66.8807	1.22136	0.000913969	0.0122268	2610035D17Rik	11	113043895	113201838	-	2121	lincRNA	RIKEN cDNA 2610035D17 gene [Source:MGI Symbol;Acc:MGI:1919636]	-	62	130	192	158	180	129	79	49	73	44	1.56816	3.52318	4.8112	4.61983	5.45271	2.47373	1.96061	1.43249	1.6665	1.01287	3.99502
Rab19	ENSMUSG00000029923	101.938	237.541	205.906	181.913	414.864	111.051	116.532	98.3763	102.726	61.2504	228.432	97.987	1.21991	0.000756276	0.0107006	Rab19	6	39381175	39390380	+	1575	protein_coding	RAB19, member RAS oncogene family [Source:MGI Symbol;Acc:MGI:103292]	-	103	224	210	159	350	148	120	86	115	68	3.5083	8.17523	7.0865	6.26074	14.278	3.82194	4.01057	3.38573	3.53542	2.108	7.86176
Hook2	ENSMUSG00000052566	817.481	1738.08	1483.51	1629.21	2216.56	797.614	597.224	672.619	778.036	541.345	1576.97	677.368	1.21875	5.03576e-06	0.000268293	Hook2	8	84990603	85003349	+	3978	protein_coding	hook microtubule tethering protein 2 [Source:MGI Symbol;Acc:MGI:2181664]	-	826	1639	1513	1424	1870	1063	615	588	871	601	11.1392	23.6835	20.2147	22.2001	30.2035	10.8685	8.13796	9.16531	10.6018	7.37653	21.4882
Tnfsf10	ENSMUSG00000039304	1076.78	2939.56	2082.59	1207.03	4925.03	1650.75	684.623	734.391	1392.6	801.659	2446.2	1052.81	1.21602	0.00644807	0.04984	Tnfsf10	3	27317028	27342427	+	5266	protein_coding	tumor necrosis factor (ligand) superfamily, member 10 [Source:MGI Symbol;Acc:MGI:107414]	-	1088	2772	2124	1055	4155	2200	705	642	1559	890	11.0838	30.2583	21.4371	12.4246	50.6956	16.992	7.04715	7.55943	14.3347	8.25186	25.1799
Cracr2b	ENSMUSG00000048200	503.751	574.763	524.571	543.451	1014.64	364.667	185.479	275.682	267.98	265.719	632.235	271.905	1.21601	6.08433e-06	0.0003123	Cracr2b	7	141461094	141466613	+	2764	protein_coding	calcium release activated channel regulator 2B [Source:MGI Symbol;Acc:MGI:2446129]	-	509	542	535	475	856	486	191	241	300	295	9.87916	11.2718	10.2875	10.6577	19.8983	7.15156	3.63748	5.40647	5.25542	5.21107	12.3989
Esrra	ENSMUSG00000024955	1299.46	1863.21	1673.72	1433.57	2428.73	860.643	628.3	625.719	1058.52	576.474	1739.74	749.932	1.21353	1.44113e-06	9.93325e-05	Esrra	19	6910977	6921813	-	2539	protein_coding	estrogen related receptor, alpha [Source:MGI Symbol;Acc:MGI:1346831]	ESR-like	1313	1757	1707	1253	2049	1147	647	547	1185	640	27.7423	39.7779	35.7325	30.6054	51.8513	18.374	13.4136	13.3586	22.5985	12.3072	37.1419
Celsr1	ENSMUSG00000016028	701.688	2651.12	2575.79	1321.44	2351.69	1274.08	824.461	624.575	1050.48	370.204	1920.35	828.761	1.21209	0.00409261	0.036007	Celsr1	15	85898929	86033777	-	11007	protein_coding	cadherin, EGF LAG seven-pass G-type receptor 1 [Source:MGI Symbol;Acc:MGI:1100883]	-	709	2500	2627	1155	1984	1698	849	546	1176	411	3.45555	13.0558	12.6848	6.50762	11.5812	6.27438	4.06017	3.0758	5.17324	1.82312	9.45699
Trim46	ENSMUSG00000042766	565.111	1381.76	1020.71	593.791	1300.3	589.019	335.999	292.841	614.568	269.321	972.335	420.35	1.20913	0.000807795	0.0112285	Trim46	3	89234177	89246309	-	3792	protein_coding	tripartite motif-containing 46 [Source:MGI Symbol;Acc:MGI:2673000]	-	571	1303	1041	519	1097	785	346	256	688	299	8.07808	19.7519	14.5907	8.48806	18.5874	8.41984	4.803	4.18607	8.78505	3.84986	13.8992
Styk1	ENSMUSG00000032899	128.659	386.003	411.812	332.935	637.705	172.579	121.387	153.284	217.957	155.828	379.423	164.207	1.20729	0.00112612	0.014207	Styk1	6	131299142	131353597	-	5865	protein_coding	serine/threonine/tyrosine kinase 1 [Source:MGI Symbol;Acc:MGI:2141396]	-	130	364	420	291	538	230	125	134	244	173	1.18909	3.56751	3.80605	3.07705	5.89379	1.59501	1.12188	1.41668	2.0144	1.44019	3.5067
Itga2b	ENSMUSG00000034664	633.4	386.003	263.756	417.599	291.59	160.573	151.491	156.716	237.609	156.729	398.47	172.624	1.20678	1.62732e-05	0.000650686	Itga2b	11	102453297	102470122	-	5454	protein_coding	integrin alpha 2b [Source:MGI Symbol;Acc:MGI:96601]	-	640	364	269	365	246	214	156	137	266	174	6.29514	3.83635	2.62138	4.15037	2.89801	1.59588	1.50562	1.55754	2.36152	1.55767	3.96025
Cables1	ENSMUSG00000040957	314.72	355.25	273.561	551.459	678.006	182.333	231.121	147.564	150.069	229.689	434.6	188.155	1.20648	6.33656e-05	0.00179498	Cables1	18	11839220	11945630	+	3839	protein_coding	CDK5 and Abl enzyme substrate 1 [Source:MGI Symbol;Acc:MGI:1927065]	-	318	335	279	482	572	243	238	129	168	255	4.44375	5.01602	3.86259	7.78643	9.57323	2.57449	3.26335	2.08356	2.11892	3.24313	6.1364
Igsf5	ENSMUSG00000000159	134.597	260.87	253.951	225.389	529.841	129.809	101.965	76.642	189.373	109.89	280.93	121.536	1.20646	0.0015453	0.0180482	Igsf5	16	96361668	96422121	+	2523	protein_coding	immunoglobulin superfamily, member 5 [Source:MGI Symbol;Acc:MGI:1919308]	-	136	246	259	197	447	173	105	67	212	122	2.89176	5.60467	5.45601	4.84237	11.3834	2.78889	2.19067	1.64662	4.06858	2.36094	6.03564
Llgl2	ENSMUSG00000020782	858.058	3121.96	2649.33	1487.34	2342.2	1261.33	617.618	729.815	1390.82	533.239	2091.78	906.563	1.20602	0.00248628	0.0252844	Llgl2	11	115824049	115855780	+	4844	protein_coding	LLGL2 scribble cell polarity complex component [Source:MGI Symbol;Acc:MGI:1918843]	-	867	2944	2702	1300	1976	1681	636	638	1557	592	9.60186	34.9354	29.6465	16.6436	26.2098	14.1145	6.91127	8.16679	15.5636	5.96706	23.4075
Aldh3b1	ENSMUSG00000024885	152.412	104.984	110.797	180.769	186.096	64.5295	83.5143	69.7785	68.7816	32.4267	147.012	63.8061	1.20454	5.5819e-05	0.00163335	Aldh3b1	19	3913493	3929761	-	1875	protein_coding	aldehyde dehydrogenase 3 family, member B1 [Source:MGI Symbol;Acc:MGI:1914939]	-	154	99	113	158	157	86	86	61	77	36	4.40616	3.03505	3.2031	5.22595	5.37996	1.86552	2.41436	2.01727	1.98845	0.937441	4.25004
Rnf19b	ENSMUSG00000028793	969.893	1272.54	1103.07	1301.99	1711.61	657.3	471.953	385.498	862.896	381.914	1271.82	551.912	1.20358	2.10833e-05	0.000792341	Rnf19b	4	129058271	129085886	+	2872	protein_coding	ring finger protein 19B [Source:MGI Symbol;Acc:MGI:1922484]	-	980	1200	1125	1138	1444	876	486	337	966	424	18.3055	24.0176	20.8191	24.5735	32.3045	12.4057	8.90752	7.27579	16.2861	7.20815	24.004
Als2cl	ENSMUSG00000044037	1192.57	3690.36	3384.71	2398.05	5331.6	1914.12	1344	665.756	1924.99	1102.51	3199.46	1390.28	1.20222	0.00338528	0.0316865	Als2cl	9	110879870	110900530	+	5883	protein_coding	ALS2 C-terminal like [Source:MGI Symbol;Acc:MGI:2447532]	-	1205	3480	3452	2096	4498	2551	1384	582	2155	1224	10.9883	34.0027	31.1864	22.0954	49.1248	17.6366	12.3835	6.13421	17.7367	10.1584	29.4795
Cdh1	ENSMUSG00000000303	4168.56	11125.2	11648.4	8321.09	16433.4	5229.14	4565.13	3114.87	7833.96	1775.36	10339.3	4503.69	1.19892	0.00549859	0.0443647	Cdh1	8	106603351	106670246	+	4574	protein_coding	cadherin 1 [Source:MGI Symbol;Acc:MGI:88354]	-	4212	10491	11880	7273	13864	6969	4701	2723	8770	1971	49.4006	131.842	138.043	98.6113	194.748	61.9693	54.1002	36.9136	92.8384	21.0394	122.529
Fuca1	ENSMUSG00000028673	2210.96	5281.03	4022.04	3455.2	6029.75	2127.22	1344.97	1676.97	2471.67	1529.46	4199.8	1830.06	1.19828	6.27919e-05	0.00178619	Fuca1	4	135920735	135940311	+	3276	protein_coding	fucosidase, alpha-L- 1, tissue [Source:MGI Symbol;Acc:MGI:95593]	-	2234	4980	4102	3020	5087	2835	1385	1466	2767	1698	36.583	87.3812	66.5495	57.1705	99.7696	35.1975	22.2542	27.7476	40.8968	25.3067	69.4908
Phactr1	ENSMUSG00000054728	1616.16	1291.63	1147.19	1169.28	1711.61	940.18	604.993	307.712	808.407	360.296	1387.17	604.318	1.19799	0.000275374	0.00523547	Phactr1	13	42680623	43138526	+	9611	protein_coding	phosphatase and actin regulator 1 [Source:MGI Symbol;Acc:MGI:2659021]	-	1633	1218	1170	1022	1444	1253	623	269	905	400	9.11503	7.28469	6.47009	6.59465	9.65337	5.30255	3.41212	1.73548	4.55936	2.03205	7.82357
Tmem50b	ENSMUSG00000022964	1227.21	2832.46	2195.35	2087.99	3455.23	1048.98	932.253	799.594	1337.22	1034.95	2359.65	1030.6	1.19478	2.46949e-05	0.000889181	Tmem50b	16	91574503	91597800	-	2446	protein_coding	transmembrane protein 50B [Source:MGI Symbol;Acc:MGI:1925225]	-	1240	2671	2239	1825	2915	1398	960	699	1497	1149	27.196	62.7697	48.6509	46.2717	76.5707	23.2463	20.6595	17.7197	29.634	22.9354	52.2918
Gadd45a	ENSMUSG00000036390	1350.92	726.407	992.272	1972.44	2011.5	820.125	363.19	334.022	917.386	647.633	1410.71	616.471	1.19367	0.00189859	0.0208931	Gadd45a	6	67035096	67037457	-	1764	protein_coding	growth arrest and DNA-damage-inducible 45 alpha [Source:MGI Symbol;Acc:MGI:107799]	-	1365	685	1012	1724	1697	1093	374	292	1027	719	41.5121	22.3216	30.4912	60.6105	61.8107	25.2014	11.1604	10.2641	28.1901	19.9009	43.3492
Slco3a1	ENSMUSG00000025790	778.883	1247.09	1105.03	765.407	1236.3	644.544	709.872	293.985	443.061	157.63	1026.54	449.818	1.18996	0.00204629	0.0218863	Slco3a1	7	74275419	74554780	-	8474	protein_coding	solute carrier organic anion transporter family, member 3a1 [Source:MGI Symbol;Acc:MGI:1351867]	-	787	1176	1127	669	1043	859	731	257	496	175	4.98226	7.97721	7.06852	4.89606	7.90818	4.12294	4.54082	1.88053	2.83412	1.00831	6.56645
Pkp3	ENSMUSG00000054065	406.761	1096.5	1364.86	955.329	1512.48	628.037	475.837	281.402	727.12	228.788	1067.19	468.237	1.18796	0.00398509	0.0354753	Pkp3	7	141078218	141090510	+	3616	protein_coding	plakophilin 3 [Source:MGI Symbol;Acc:MGI:1891830]	-	411	1034	1392	835	1276	837	490	246	814	254	6.09753	16.4371	20.4599	14.3208	22.6727	9.41455	7.13301	4.21834	10.8998	3.42963	15.9976
Otud3	ENSMUSG00000041161	186.061	517.499	585.362	245.983	343.745	200.342	131.098	125.83	284.059	82.8682	375.73	164.839	1.18788	0.00388147	0.0348386	Otud3	4	138895379	138913945	-	1668	protein_coding	OTU domain containing 3 [Source:MGI Symbol;Acc:MGI:1920412]	-	188	488	597	215	290	267	135	110	318	92	6.04647	16.8173	19.0227	7.99377	11.1708	6.51055	4.26033	4.08913	9.23114	2.69299	12.2102
Ly6e	ENSMUSG00000022587	6988.18	16362.7	17830.5	17602.1	30419	6771.09	8275.69	9312.58	7766.07	7041.09	17840.5	7833.3	1.18747	0.000336361	0.00603061	Ly6e	15	74955051	74959905	+	3784	protein_coding	lymphocyte antigen 6 complex, locus E [Source:MGI Symbol;Acc:MGI:106651]	-	7061	15430	18185	15385	25663	9024	8522	8141	8694	7817	100.105	234.394	255.42	252.148	435.749	96.9952	118.548	133.402	111.248	100.863	255.563
Stom	ENSMUSG00000026880	2261.43	1506.9	903.046	1882.06	1738.87	563.507	487.491	646.31	1075.49	868.314	1658.46	728.223	1.18728	9.99996e-05	0.00249562	Stom	2	35313986	35336976	-	2827	protein_coding	stomatin [Source:MGI Symbol;Acc:MGI:95403]	-	2285	1421	921	1645	1467	751	502	565	1204	964	43.3612	28.8935	17.3152	36.0869	33.3415	10.8048	9.34723	12.3925	20.6217	16.6492	31.7996
Prr15	ENSMUSG00000045725	160.329	143.161	74.5184	215.092	208.617	61.5281	48.5548	116.679	94.6864	32.4267	160.344	70.775	1.18195	0.00334114	0.0314353	Prr15	6	54325835	54330201	+	3157	protein_coding	proline rich 15 [Source:MGI Symbol;Acc:MGI:1925254]	-	162	135	76	188	176	82	50	102	106	36	2.75284	2.45805	1.27948	3.69311	3.58194	1.05643	0.833682	2.00337	1.62576	0.556763	2.75308
Casp6	ENSMUSG00000027997	499.792	864.266	573.596	819.18	1555.15	376.672	375.814	462.14	384.105	301.748	862.396	380.096	1.18189	0.000172177	0.00373457	Casp6	3	129901425	129914103	+	5584	protein_coding	caspase 6 [Source:MGI Symbol;Acc:MGI:1312921]	-	505	815	585	716	1312	502	387	404	430	335	4.85162	8.38966	5.56805	7.95201	15.0962	3.65646	3.64813	4.48612	3.72861	2.92915	8.37152
Lmntd2	ENSMUSG00000025500	97.979	174.974	219.633	116.699	197.949	73.5336	88.3698	69.7785	89.3268	35.1289	161.447	71.2275	1.18065	0.000343427	0.00612695	Lmntd2	7	141209992	141214080	-	2128	protein_coding	lamin tail domain containing 2 [Source:MGI Symbol;Acc:MGI:1919250]	-	99	165	224	102	167	98	91	61	100	39	2.49577	4.45702	5.5946	2.97261	5.04226	1.87308	2.251	1.77743	2.27537	0.89482	4.11245
Arrdc4	ENSMUSG00000042659	1221.27	4022.28	2166.92	1209.32	2634.98	644.544	651.606	792.73	1373.85	1503.34	2250.95	993.212	1.18032	0.00331704	0.0312314	Arrdc4	7	68736995	68749241	-	4039	protein_coding	arrestin domain containing 4 [Source:MGI Symbol;Acc:MGI:1913662]	-	1234	3793	2210	1057	2223	859	671	693	1538	1669	16.3901	53.9811	29.0811	16.2297	35.3628	8.65011	8.74488	10.6388	18.4377	20.1755	30.2089
Fam241a	ENSMUSG00000050549	160.329	353.129	353.963	263.145	634.149	170.328	187.422	105.24	235.823	79.2652	352.943	155.615	1.1802	0.003622	0.0332379	Fam241a	3	127869058	127896324	-	2265	protein_coding	family with sequence similarity 241, member A [Source:MGI Symbol;Acc:MGI:1917867]	-	162	333	361	230	535	227	193	92	264	88	3.83696	8.45101	8.47095	6.29751	15.1763	4.07624	4.48533	2.51857	5.64365	1.89695	8.44655
Nbeal2	ENSMUSG00000056724	903.584	2353.14	2286.54	1699	2281.75	1209.55	667.143	543.358	1133.56	648.533	1904.8	840.429	1.17997	0.000423757	0.00714888	Nbeal2	9	110624789	110654161	-	9554	protein_coding	neurobeachin-like 2 [Source:MGI Symbol;Acc:MGI:2448554]	-	913	2219	2332	1485	1925	1612	687	475	1269	720	5.12656	13.3507	12.9729	9.63941	12.9457	6.8625	3.78509	3.08278	6.43133	3.67951	10.8071
Gmds	ENSMUSG00000038372	678.925	2217.4	1983.56	1030.84	1936.82	1097	355.421	534.206	921.852	562.062	1569.51	694.109	1.17668	0.00338043	0.0316635	Gmds	13	31819579	32338740	-	3351	protein_coding	GDP-mannose 4, 6-dehydratase [Source:MGI Symbol;Acc:MGI:1891112]	-	686	2091	2023	901	1634	1462	366	467	1032	624	10.9822	35.8684	32.0859	16.6748	31.3298	17.745	5.74926	8.64126	14.9118	9.09186	25.3882
Arhgap32	ENSMUSG00000041444	1476.61	3794.29	2981.72	1584.59	2682.39	1466.92	842.912	719.52	1854.42	656.64	2503.92	1108.08	1.17589	0.00198189	0.0214905	Arhgap32	9	32116136	32268446	+	17179	protein_coding	Rho GTPase activating protein 32 [Source:MGI Symbol;Acc:MGI:2450166]	-	1492	3578	3041	1385	2263	1955	868	629	2076	729	4.6592	11.9722	9.40831	4.9999	8.46383	4.62862	2.65967	2.27032	5.85132	2.07192	7.90069
Itgb4	ENSMUSG00000020758	1509.27	4920.48	4156.36	2089.14	3403.07	2103.21	873.987	728.671	2204.58	1205.19	3215.67	1423.13	1.17584	0.00451329	0.0387588	Itgb4	11	115974709	116008412	+	7015	protein_coding	integrin beta 4 [Source:MGI Symbol;Acc:MGI:96613]	-	1525	4640	4239	1826	2871	2803	900	637	2468	1338	11.6623	38.0209	32.1165	16.1429	26.2958	16.2517	6.75336	5.63049	17.035	9.3126	24.8477
Galr2	ENSMUSG00000020793	29.6906	77.4128	38.2397	72.0787	99.5674	16.5075	18.4508	41.1808	32.1576	32.4267	63.3978	28.1447	1.17517	0.00484503	0.0407103	Galr2	11	116280939	116283938	+	2456	protein_coding	galanin receptor 2 [Source:MGI Symbol;Acc:MGI:1337018]	-	30	73	39	63	84	22	19	36	36	36	0.65529	1.70855	0.843974	1.59082	2.19751	0.364332	0.407221	0.908885	0.709739	0.715676	1.39923
Tmc6	ENSMUSG00000025572	756.121	1609.76	1179.55	1080.04	1902.45	640.042	330.173	370.627	845.031	705.28	1305.58	578.231	1.17436	0.000590377	0.00898267	Tmc6	11	117765988	117782198	-	4091	protein_coding	transmembrane channel-like gene family 6 [Source:MGI Symbol;Acc:MGI:1098686]	-	764	1518	1203	944	1605	853	340	324	946	783	10.0185	21.3292	15.6289	14.3104	25.2073	8.48051	4.37476	4.91078	11.1966	9.3449	17.2989
Itpr3	ENSMUSG00000042644	902.594	2388.13	2689.53	2245.88	3371.07	1526.95	809.895	571.955	1453.35	789.049	2319.44	1030.24	1.17043	0.00235413	0.0242723	Itpr3	17	27057304	27122223	+	8990	protein_coding	inositol 1,4,5-triphosphate receptor 3 [Source:MGI Symbol;Acc:MGI:96624]	-	912	2252	2743	1963	2844	2035	834	500	1627	876	5.44221	14.3993	16.2166	13.5416	20.3259	9.20677	4.88328	3.44862	8.76299	4.75759	13.9851
Ifih1	ENSMUSG00000026896	273.154	500.532	414.754	450.778	797.724	175.58	167.029	159.004	350.161	230.59	487.388	216.473	1.16982	0.000476964	0.00775718	Ifih1	2	62595798	62646255	-	8165	protein_coding	interferon induced with helicase C domain 1 [Source:MGI Symbol;Acc:MGI:1918836]	-	276	472	423	394	673	234	172	139	392	256	1.8134	3.32291	2.75345	2.9926	5.2959	1.16563	1.10886	1.05559	2.32463	1.53083	3.23565
Tcirg1	ENSMUSG00000001750	1545.89	2553.56	2843.47	2394.62	3917.5	1332.61	1206.1	1116.46	1257.72	984.51	2651.01	1179.48	1.16817	1.99975e-06	0.000129222	Tcirg1	19	3896050	3907133	-	4470	protein_coding	T cell, immune regulator 1, ATPase, H+ transporting, lysosomal V0 protein A3 [Source:MGI Symbol;Acc:MGI:1350931]	-	1562	2408	2900	2093	3305	1776	1242	976	1408	1093	18.7462	30.9657	34.4813	29.0383	47.5056	16.1599	14.6258	13.5387	15.2517	11.9386	32.1474
Fbxw9	ENSMUSG00000008167	639.338	1049.84	908.929	922.15	1365.5	487.723	369.017	412.952	468.072	435.058	977.151	434.564	1.16814	8.28558e-08	9.95225e-06	Fbxw9	8	85060055	85067124	+	3383	protein_coding	F-box and WD-40 domain protein 9 [Source:MGI Symbol;Acc:MGI:1915878]	-	646	990	927	806	1152	650	380	361	524	483	10.244	16.8215	14.5637	14.7755	21.8792	7.81473	5.91271	6.61668	7.49987	6.97088	15.6568
Hspa1a	ENSMUSG00000091971	173.195	355.25	330.43	323.782	184.911	102.047	57.2947	86.9372	208.131	154.027	273.514	121.687	1.16734	0.0020003	0.0216072	Hspa1a	17	34969190	34972156	-	2967	protein_coding	heat shock protein 1A [Source:MGI Symbol;Acc:MGI:96244]	-	175	335	337	283	156	136	59	76	233	171	3.16418	6.49022	6.03678	5.91532	3.37822	1.86433	1.04674	1.58829	3.80244	2.81398	4.99694
Lgals3bp	ENSMUSG00000033880	2014.01	4651.13	7084.15	4048.99	6763.47	1928.38	1782.93	1936.64	3762.44	1525.85	4912.35	2187.25	1.16726	0.00173177	0.0195631	Lgals3bp	11	118392751	118402092	-	2847	protein_coding	lectin, galactoside-binding, soluble, 3 binding protein [Source:MGI Symbol;Acc:MGI:99554]	-	2035	4386	7225	3539	5706	2570	1836	1693	4212	1694	38.3458	88.5551	134.879	77.0908	128.773	36.7154	33.9461	36.8726	71.635	29.0515	93.5287
Tbc1d9	ENSMUSG00000031709	591.833	302.228	262.776	647.564	427.903	164.325	252.485	148.708	253.688	174.744	446.461	198.79	1.16683	0.000174593	0.00377333	Tbc1d9	8	83165352	83272934	+	5887	protein_coding	TBC1 domain family, member 9 [Source:MGI Symbol;Acc:MGI:1918560]	-	598	285	268	566	361	219	260	130	284	194	5.44939	2.78281	2.41954	5.96254	3.93998	1.51305	2.32479	1.36925	2.33587	1.60898	4.11085
Igsf8	ENSMUSG00000038034	1523.13	2450.7	2916.02	1979.3	2676.47	1245.57	768.137	798.45	1156.78	1180.87	2309.12	1029.96	1.16432	1.44938e-06	9.95853e-05	Igsf8	1	172261641	172319841	+	5217	protein_coding	immunoglobulin superfamily, member 8 [Source:MGI Symbol;Acc:MGI:2154090]	-	1539	2311	2974	1730	2258	1660	791	698	1295	1311	15.8255	25.4631	30.2979	20.5653	27.8089	12.9417	7.98106	8.29601	12.0191	12.2694	23.9921
AI467606	ENSMUSG00000045165	158.35	287.382	338.275	248.271	291.59	115.553	128.185	117.823	128.631	101.784	264.773	118.395	1.1612	3.97976e-07	3.45634e-05	AI467606	7	127091359	127093986	+	1932	protein_coding	expressed sequence AI467606 [Source:MGI Symbol;Acc:MGI:2141979]	-	160	271	345	217	246	154	132	103	144	113	4.44276	8.06296	9.49084	6.96565	8.18104	3.24202	3.59643	3.30571	3.60894	2.85571	7.42865
Mst1r	ENSMUSG00000032584	1178.72	1731.71	974.623	1101.77	1241.04	391.679	280.647	332.878	912.026	872.818	1245.57	558.01	1.15814	0.00183895	0.0203926	Mst1r	9	107906873	107920383	+	5007	protein_coding	macrophage stimulating 1 receptor (c-met-related tyrosine kinase) [Source:MGI Symbol;Acc:MGI:99614]	-	1191	1633	994	963	1047	522	289	291	1021	969	12.7607	18.7474	10.5512	11.9277	13.4354	4.24029	3.03826	3.60371	9.87353	9.44906	13.4845
Enpp5	ENSMUSG00000023960	799.667	1507.96	1067.77	1565.14	1654.72	543.248	596.253	700.073	521.668	600.794	1319.05	592.407	1.15496	6.29143e-07	5.07805e-05	Enpp5	17	44078813	44086567	+	4858	protein_coding	ectonucleotide pyrophosphatase/phosphodiesterase 5 [Source:MGI Symbol;Acc:MGI:1933830]	-	808	1422	1089	1368	1396	724	614	612	584	667	8.92266	16.8258	11.9142	17.4638	18.4633	6.06155	6.65298	7.8114	5.82076	6.70364	14.7179
Adam4	ENSMUSG00000072972	23.7525	54.0829	45.1033	59.4935	81.7875	19.5089	25.2485	27.4539	32.1576	14.4119	52.8439	23.7562	1.15353	0.00241829	0.0247436	Adam4	12	81419443	81421946	-	2504	protein_coding	a disintegrin and metallopeptidase domain 4 [Source:MGI Symbol;Acc:MGI:104731]	-	24	51	46	52	69	26	26	24	36	16	0.514183	1.17076	0.976374	1.28789	1.7705	0.42232	0.546568	0.594308	0.696133	0.311981	1.14394
Ttc7	ENSMUSG00000036918	985.728	1399.79	1590.38	979.355	1814.73	854.64	486.519	432.398	816.447	462.08	1354	610.417	1.14862	7.46515e-05	0.00203112	Ttc7	17	87282886	87381769	+	6315	protein_coding	tetratricopeptide repeat domain 7 [Source:MGI Symbol;Acc:MGI:1920999]	-	996	1320	1622	856	1531	1139	501	378	914	513	8.46109	12.0153	13.6512	8.40639	15.5769	7.33589	4.17609	3.71153	7.00805	3.96631	11.6222
Filip1l	ENSMUSG00000043336	5014.74	2231.18	1877.67	5273.19	2830.56	1662.01	1170.17	1186.24	2610.13	1147.54	3445.47	1555.22	1.14747	0.00195922	0.0213547	Filip1l	16	57353093	57573126	+	5335	protein_coding	filamin A interacting protein 1-like [Source:MGI Symbol;Acc:MGI:1925999]	-	5067	2104	1915	4609	2388	2215	1205	1037	2922	1274	50.9515	22.6696	19.0778	53.5774	28.7594	16.8866	11.8893	12.0526	26.5198	11.6594	35.0071
Kcnk1	ENSMUSG00000033998	809.564	3327.69	3070.94	2258.47	4596.69	1439.91	1242.03	678.339	1875.86	1115.12	2812.67	1270.25	1.14663	0.00642933	0.0497275	Kcnk1	8	125995170	126030685	+	2235	protein_coding	potassium channel, subfamily K, member 1 [Source:MGI Symbol;Acc:MGI:109322]	-	818	3138	3132	1974	3878	1919	1279	593	2100	1238	19.6343	80.7064	74.4796	54.7745	111.484	34.9221	30.123	16.4517	45.4952	27.0449	68.2157
Selenbp1	ENSMUSG00000068874	1372.7	614	387.3	1022.83	906.774	318.145	371.93	590.258	325.149	339.579	860.72	389.012	1.14645	0.000925939	0.0123262	Selenbp1	3	94933056	94944758	+	2273	protein_coding	selenium binding protein 1 [Source:MGI Symbol;Acc:MGI:96825]	-	1387	579	395	894	765	424	383	516	364	377	32.7354	14.6424	9.23614	24.392	21.6243	7.58698	8.86961	14.0762	7.75401	8.09812	20.526
Por	ENSMUSG00000005514	1902.18	5325.57	4459.34	4262.94	6507.44	2278.79	2283.05	1763.91	2347.51	1496.13	4491.49	2033.88	1.14286	0.000233908	0.00469241	Por	5	135670033	135735326	+	4021	protein_coding	P450 (cytochrome) oxidoreductase [Source:MGI Symbol;Acc:MGI:97744]	-	1922	5022	4548	3726	5490	3037	2351	1542	2628	1661	25.6425	71.7918	60.1145	57.4669	87.7241	30.7194	30.7768	23.7785	31.6458	20.1687	60.548
Hoxb5	ENSMUSG00000038700	510.678	941.678	885.397	709.346	1111.84	402.934	403.005	380.922	393.038	303.55	831.787	376.69	1.14251	6.55644e-07	5.25289e-05	Hoxb5	11	96303336	96306121	+	2786	protein_coding	homeobox B5 [Source:MGI Symbol;Acc:MGI:96186]	Homeobox	516	888	903	620	938	537	415	333	440	337	9.93594	18.3216	17.2266	13.8013	21.6323	7.83963	7.84101	7.41136	7.64708	5.90597	16.1835
Azin2	ENSMUSG00000028789	553.235	349.948	305.918	438.193	438.571	181.583	231.121	145.277	174.187	212.575	417.173	188.949	1.1417	2.15466e-07	2.15586e-05	Azin2	4	128930233	128962442	-	4024	protein_coding	antizyme inhibitor 2 [Source:MGI Symbol;Acc:MGI:2442093]	-	559	330	312	383	370	242	238	127	195	236	7.45237	4.71399	4.12088	5.90269	5.90778	2.44602	3.11332	1.95695	2.34639	2.8635	5.61954
Hoxb4	ENSMUSG00000038692	594.802	1273.6	1057.97	867.233	1446.1	432.197	416.6	446.125	736.052	345.884	1047.94	475.372	1.14018	0.000127742	0.00300165	Hoxb4	11	96318267	96321638	+	2566	protein_coding	homeobox B4 [Source:MGI Symbol;Acc:MGI:96185]	Homeobox	601	1201	1079	758	1220	576	429	390	824	384	12.5649	26.9041	22.349	18.3198	30.5481	9.12995	8.80047	9.42416	15.5487	7.30663	22.1372
Svip	ENSMUSG00000074093	433.483	739.133	520.649	483.957	817.875	210.846	258.312	239.077	417.156	233.292	599.019	271.737	1.14004	2.87974e-05	0.000989317	Svip	7	51997171	52006018	-	3561	protein_coding	small VCP/p97-interacting protein [Source:MGI Symbol;Acc:MGI:1922994]	-	438	697	531	423	690	281	266	209	467	259	6.59846	11.2511	7.9253	7.36678	12.4497	3.2095	3.93201	3.63923	6.34993	3.55116	9.11825
Armc10	ENSMUSG00000038525	1853.68	3723.24	4209.31	3370.54	5981.16	1859.35	2002.4	1243.43	2502.94	1090.8	3827.58	1739.78	1.13739	0.000806513	0.0112257	Armc10	5	21645813	21662694	+	3407	protein_coding	armadillo repeat containing 10 [Source:MGI Symbol;Acc:MGI:1914461]	-	1873	3511	4293	2946	5046	2478	2062	1087	2802	1211	29.4921	59.2367	66.9702	53.6253	95.1603	29.5823	31.8582	19.783	39.8217	17.3546	60.8969
Galnt4	ENSMUSG00000090035	1041.15	1818.67	1474.68	1379.79	2452.44	649.797	532.161	632.583	1303.28	598.092	1633.35	743.182	1.13579	0.000410439	0.00697843	Galnt4	10	99108159	99113247	+	5089	protein_coding	polypeptide N-acetylgalactosaminyltransferase 4 [Source:MGI Symbol;Acc:MGI:894692]	-	1052	1715	1504	1206	2069	866	548	553	1459	664	11.0898	19.3715	15.7075	14.6968	26.1221	6.9213	5.66831	6.73795	13.8818	6.37057	17.3976
Tnfrsf4	ENSMUSG00000029075	26.7215	47.7202	30.3957	61.7818	59.2663	26.262	14.5665	12.583	32.1576	16.2133	45.1771	20.3565	1.13418	0.00390729	0.034998	Tnfrsf4	4	156013843	156016612	+	1365	protein_coding	tumor necrosis factor receptor superfamily, member 4 [Source:MGI Symbol;Acc:MGI:104512]	-	27	45	31	54	50	35	15	11	36	18	1.06114	1.89501	1.20704	2.45341	2.35352	1.04289	0.578447	0.499683	1.27701	0.643847	1.79402
Nfkbia	ENSMUSG00000021025	2653.35	3716.87	3186.64	3184.05	5885.14	2467.13	1015.77	1134.76	2475.24	1391.64	3725.21	1696.91	1.13414	0.000759749	0.0107324	Nfkbia	12	55489410	55492647	-	1610	protein_coding	nuclear factor of kappa light polypeptide gene enhancer in B cells inhibitor, alpha [Source:MGI Symbol;Acc:MGI:104741]	-	2681	3505	3250	2783	4965	3288	1046	992	2771	1545	89.3329	125.14	107.288	107.2	198.141	83.0631	34.1988	38.205	83.3364	46.8538	125.42
Ets2	ENSMUSG00000022895	4278.42	7418.9	5266.3	6516.83	8786.82	2822.04	2153.89	2547.49	4661.96	2523.88	6453.45	2941.85	1.13325	5.0527e-05	0.00150692	Ets2	16	95702075	95721051	+	5780	protein_coding	E26 avian leukemia oncogene 2, 3' domain [Source:MGI Symbol;Acc:MGI:95456]	ETS	4323	6996	5371	5696	7413	3761	2218	2227	5219	2802	40.1234	69.5752	49.3879	61.1155	82.4037	26.4654	20.1994	23.8906	43.7204	23.6692	60.5211
Tnfrsf12a	ENSMUSG00000023905	403.792	548.252	946.188	1075.46	1012.27	568.76	340.855	138.413	438.594	329.671	797.192	363.259	1.13274	0.00404884	0.0358521	Tnfrsf12a	17	23675445	23677468	-	1932	protein_coding	tumor necrosis factor receptor superfamily, member 12a [Source:MGI Symbol;Acc:MGI:1351484]	-	408	517	965	940	854	758	351	121	491	366	11.329	15.3821	26.5469	30.1738	28.4008	15.9575	9.56324	3.88341	12.3055	9.24946	22.3665
Bcl9	ENSMUSG00000038256	2588.03	6064.71	5246.69	3415.16	5940.85	3303.76	1453.73	1166.79	3191.65	1488.92	4651.09	2120.97	1.13266	0.00260629	0.0261496	Bcl9	3	97203662	97297917	-	8446	protein_coding	B cell CLL/lymphoma 9 [Source:MGI Symbol;Acc:MGI:1924828]	-	2615	5719	5351	2985	5012	4403	1497	1020	3573	1653	16.6097	38.9226	33.6726	21.9181	38.1277	21.2031	9.32988	7.48831	20.4836	9.55574	29.8501
Mx2	ENSMUSG00000023341	138.556	278.898	222.575	245.983	371.007	145.567	57.2947	82.3616	169.721	117.997	251.404	114.588	1.13036	0.00142355	0.0168897	Mx2	16	97535308	97560900	+	3614	polymorphic_pseudogene	MX dynamin-like GTPase 2 [Source:MGI Symbol;Acc:MGI:97244]	-	140	263	227	215	313	194	59	72	190	131	2.07817	4.18312	3.33834	3.68943	5.56464	2.18331	0.859348	1.23532	2.5456	1.76981	3.77074
Pard6b	ENSMUSG00000044641	208.824	513.257	590.265	760.831	727.79	337.654	285.502	120.111	337.655	198.163	560.193	255.817	1.12946	0.00379926	0.0342992	Pard6b	2	168081004	168101203	+	3399	protein_coding	par-6 family cell polarity regulator beta [Source:MGI Symbol;Acc:MGI:2135605]	-	211	484	602	665	614	450	294	105	378	220	3.33021	8.18515	9.41322	12.1333	11.6064	5.38473	4.55304	1.91546	5.38474	3.1602	8.93366
Tmem139	ENSMUSG00000071506	23.7525	58.3247	50.9863	24.0262	55.7103	24.011	20.393	13.7269	20.5452	18.0148	42.56	19.3382	1.12881	0.00247137	0.0251799	Tmem139	6	42261970	42264555	+	1147	protein_coding	transmembrane protein 139 [Source:MGI Symbol;Acc:MGI:1924444]	-	24	55	52	21	47	32	21	12	23	20	1.1225	2.75633	2.40953	1.13544	2.63278	1.13472	0.963743	0.648713	0.970932	0.851352	2.01132
Trim2	ENSMUSG00000027993	2133.76	5395.56	4270.1	3077.65	4789.9	2547.41	1775.16	1089	2475.24	1112.41	3933.4	1799.85	1.1277	0.00106681	0.0137138	Trim2	3	84160439	84306877	-	19751	protein_coding	tripartite motif-containing 2 [Source:MGI Symbol;Acc:MGI:1933163]	-	2156	5088	4355	2690	4041	3395	1828	952	2771	1235	5.85599	14.8078	11.719	8.44641	13.1456	6.99122	4.87183	2.9887	6.79316	3.05295	10.795
Cds1	ENSMUSG00000029330	166.267	432.663	431.423	339.8	581.995	132.811	156.347	189.889	236.716	178.347	390.43	178.822	1.12659	0.000516715	0.00817109	Cds1	5	101765130	101823858	+	3939	protein_coding	CDP-diacylglycerol synthase 1 [Source:MGI Symbol;Acc:MGI:1921846]	-	168	408	440	297	491	177	161	166	265	198	2.28804	5.95397	5.9369	4.67606	8.00896	1.82764	2.15152	2.61311	3.2575	2.45427	5.37278
Orai2	ENSMUSG00000039747	430.514	1010.61	867.748	546.883	1051.38	469.715	370.959	299.705	419.836	230.59	781.427	358.161	1.12479	0.000303847	0.00561628	Orai2	5	136147459	136170713	-	6077	protein_coding	ORAI calcium release-activated calcium modulator 2 [Source:MGI Symbol;Acc:MGI:2443195]	-	435	953	885	478	887	626	382	262	470	256	3.84008	9.01438	7.74011	4.87807	9.3781	4.18974	3.30887	2.67329	3.74484	2.05681	6.97015
Gm13597	ENSMUSG00000075312	112.824	247.085	200.023	179.625	175.428	126.808	60.208	53.7638	128.631	49.5407	182.997	83.7902	1.1227	0.00170642	0.0193498	Gm13597	2	68554555	68554929	+	375	processed_pseudogene	predicted gene 13597 [Source:MGI Symbol;Acc:MGI:3651139]	-	114	233	204	157	148	169	62	47	144	55	16.3085	35.7155	28.9129	25.9644	25.3578	18.3298	8.70293	7.77144	18.5933	7.161	26.4518
Galnt7	ENSMUSG00000031608	750.183	1817.61	1465.86	1138.39	2028.09	777.355	531.19	462.14	1015.65	519.727	1440.03	661.212	1.12241	0.000636756	0.00954123	Galnt7	8	57523828	57653032	-	5253	protein_coding	polypeptide N-acetylgalactosaminyltransferase 7 [Source:MGI Symbol;Acc:MGI:1349449]	-	758	1714	1495	995	1711	1036	547	404	1137	577	7.74109	18.7558	15.1261	11.7469	20.9278	8.02148	5.48132	4.7688	10.4804	5.36304	14.8595
Tec	ENSMUSG00000029217	503.751	905.623	647.134	540.018	1060.87	318.145	302.982	356.9	336.762	366.601	731.479	336.278	1.12098	3.63384e-06	0.00020493	Tec	5	72755716	72868483	-	3744	protein_coding	tec protein tyrosine kinase [Source:MGI Symbol;Acc:MGI:98662]	-	509	854	660	472	895	424	312	312	377	407	7.29327	13.1116	9.36917	7.81835	15.3592	4.60609	4.38656	5.16718	4.87562	5.30764	10.5903
Neu1	ENSMUSG00000007038	1437.03	2426.31	2341.45	2480.42	3623.54	1103.75	1412.95	730.959	1539.99	875.52	2461.75	1132.63	1.11973	0.000158004	0.00351854	Neu1	17	34931253	34935953	+	3733	protein_coding	neuraminidase 1 [Source:MGI Symbol;Acc:MGI:97305]	-	1452	2288	2388	2168	3057	1471	1455	639	1724	972	20.8665	35.2314	33.9992	36.0172	52.616	16.0272	20.5168	10.614	22.3616	12.7131	35.7461
Tmco4	ENSMUSG00000041143	350.349	483.565	468.682	481.669	809.578	279.128	190.335	178.45	356.414	188.255	518.768	238.516	1.11931	0.000154882	0.00346323	Tmco4	4	138972888	139059171	+	3596	protein_coding	transmembrane and coiled-coil domains 4 [Source:MGI Symbol;Acc:MGI:1924306]	-	354	456	478	421	683	372	196	156	399	209	5.2811	7.28916	7.06482	7.26058	12.2034	4.20751	2.86907	2.68992	5.37251	2.83772	7.81982
Zfp524	ENSMUSG00000051184	158.35	139.979	102.953	147.59	425.532	71.2826	76.7166	97.2324	83.9672	119.799	194.881	89.7995	1.11708	0.00456549	0.0390743	Zfp524	7	5014415	5018488	+	1436	protein_coding	zinc finger protein 524 [Source:MGI Symbol;Acc:MGI:1916740]	zf-C2H2	160	132	105	129	359	95	79	85	94	133	5.97731	5.28387	3.88622	5.57114	16.0628	2.69074	2.89586	3.67028	3.16955	4.5221	7.35626
Sptb	ENSMUSG00000021061	327.586	239.661	201.004	449.634	305.814	182.333	88.3698	78.9298	241.182	111.692	304.74	140.501	1.1143	0.00223655	0.023425	Sptb	12	76580488	76710547	-	12147	protein_coding	spectrin beta, erythrocytic [Source:MGI Symbol;Acc:MGI:98387]	-	331	226	205	393	258	243	91	69	270	124	1.46184	1.06948	0.89697	2.00647	1.36468	0.813654	0.394346	0.352221	1.07626	0.49842	1.35989
Trp53inp2	ENSMUSG00000038375	2427.7	3076.36	2198.29	2744.71	2981.09	1475.92	884.669	927.712	2132.23	781.843	2685.63	1240.48	1.11408	0.000200614	0.00419224	Trp53inp2	2	155381059	155389850	+	5257	protein_coding	transformation related protein 53 inducible nuclear protein 2 [Source:MGI Symbol;Acc:MGI:1915978]	-	2453	2901	2242	2399	2515	1967	911	811	2387	868	25.0323	31.7207	22.6668	28.301	30.7383	15.2184	9.12191	9.56572	21.9856	8.06166	27.6918
Gm6851	ENSMUSG00000056836	40.5772	23.3299	32.3567	29.7468	32.0038	14.2565	17.4797	20.5904	11.6125	9.90815	31.6029	14.7695	1.11407	0.000772672	0.0108514	Gm6851	7	40190937	40191331	+	395	processed_pseudogene	predicted pseudogene 6851 [Source:MGI Symbol;Acc:MGI:3643618]	-	41	22	33	26	27	19	18	18	13	11	5.56836	3.20153	4.44027	4.08212	4.39185	1.95641	2.39873	2.8256	1.59357	1.35968	4.33683
Dolpp1	ENSMUSG00000026856	529.482	888.656	1145.23	650.997	1064.42	515.485	266.08	247.085	691.389	258.513	855.758	395.71	1.11198	0.00228303	0.023797	Dolpp1	2	30392254	30400529	+	3233	protein_coding	dolichyl pyrophosphate phosphatase 1 [Source:MGI Symbol;Acc:MGI:1914093]	-	535	838	1168	569	898	687	274	216	774	287	8.87746	14.8995	19.2013	10.9148	17.8464	8.64278	4.46118	4.14269	11.592	4.3343	14.3479
Acot11	ENSMUSG00000034853	610.637	874.87	664.783	398.149	577.254	317.395	287.445	100.664	411.796	327.87	625.139	289.034	1.11192	0.00175672	0.019726	Acot11	4	106744555	106804998	-	6056	protein_coding	acyl-CoA thioesterase 11 [Source:MGI Symbol;Acc:MGI:1913736]	-	617	825	678	348	487	423	296	88	461	364	5.46562	7.8307	5.95027	3.56371	5.16682	2.84091	2.57283	0.901014	3.68586	2.93466	5.59543
Gnrh1	ENSMUSG00000015812	48.4946	47.7202	27.4542	43.4761	50.969	17.2579	11.6532	18.3026	19.6519	34.2281	43.6228	20.2187	1.10481	0.00155307	0.0181291	Gnrh1	14	67745181	67749439	+	642	protein_coding	gonadotropin releasing hormone 1 [Source:MGI Symbol;Acc:MGI:95789]	-	49	45	28	38	43	23	12	16	22	38	4.09451	4.02912	2.31801	3.67077	4.30342	1.45712	0.983901	1.54532	1.65925	2.88996	3.68317
Pnpla2	ENSMUSG00000025509	1616.16	2035	1634.5	2693.23	2975.17	1355.12	875.929	806.457	1238.07	819.674	2190.81	1019.05	1.10368	2.04476e-05	0.000773447	Pnpla2	7	141455198	141460743	+	3020	protein_coding	patatin-like phospholipase domain containing 2 [Source:MGI Symbol;Acc:MGI:1914103]	-	1633	1919	1667	2354	2510	1806	902	705	1386	910	29.0081	36.5259	29.3374	48.3402	53.4007	24.3228	15.7219	14.4749	22.2219	14.7122	39.3225
F11r	ENSMUSG00000038235	1715.13	3234.37	3089.57	2638.31	4884.73	1643.25	1763.51	981.475	1935.71	917.855	3112.42	1448.36	1.10342	0.000696451	0.0101146	F11r	1	171437535	171464603	+	2663	protein_coding	F11 receptor [Source:MGI Symbol;Acc:MGI:1321398]	-	1733	3050	3151	2306	4121	2190	1816	858	2167	1019	34.9114	65.8356	62.8883	53.7028	99.4287	33.4484	35.8963	19.9779	39.4014	18.683	63.3534
Skap2	ENSMUSG00000059182	723.461	1206.79	1051.1	1065.16	1511.29	518.487	377.757	494.169	910.24	287.336	1111.56	517.598	1.10239	0.000810541	0.0112594	Skap2	6	51857422	52012549	-	11357	protein_coding	src family associated phosphoprotein 2 [Source:MGI Symbol;Acc:MGI:1889206]	-	731	1138	1072	931	1275	691	389	432	1019	319	3.45298	5.75985	5.01677	5.08388	7.21319	2.47467	1.80298	2.3586	4.34445	1.37142	5.30533
Guca1a	ENSMUSG00000023982	26.7215	72.1105	82.3625	65.2141	122.089	30.0137	42.7283	28.5978	31.2644	38.7319	73.6994	34.2672	1.10219	0.00357039	0.0329873	Guca1a	17	47394558	47400584	-	873	protein_coding	guanylate cyclase activator 1a (retina) [Source:MGI Symbol;Acc:MGI:102770]	-	27	68	84	57	103	40	44	25	35	43	1.65917	4.47741	5.11397	4.04921	7.5806	1.86358	2.65304	1.77566	1.94123	2.4049	4.57607
Pde4c	ENSMUSG00000031842	455.256	1343.59	775.58	931.303	1658.27	571.011	390.381	289.409	454.673	698.975	1032.8	480.89	1.10206	0.00283834	0.0278473	Pde4c	8	70723720	70751186	+	5592	protein_coding	phosphodiesterase 4C, cAMP specific [Source:MGI Symbol;Acc:MGI:99556]	-	460	1267	791	814	1399	761	402	253	509	776	4.41297	13.0239	7.518	9.02748	16.0743	5.53503	3.78411	2.80536	4.40732	6.77543	10.0113
Zfp993	ENSMUSG00000063245	90.0615	98.6217	84.3235	89.2403	131.571	43.5199	72.8323	29.7417	45.5566	37.8311	98.7636	45.8963	1.10186	8.51709e-05	0.00222758	Zfp993	4	146610961	146658160	+	1275	protein_coding	zinc finger protein 993 [Source:MGI Symbol;Acc:MGI:3713585]	zf-C2H2	91	93	86	78	111	58	75	26	51	42	3.82888	4.19281	3.58493	3.79397	5.59362	1.85021	3.09639	1.26444	1.9368	1.60835	4.19884
Cln3	ENSMUSG00000030720	533.441	810.183	779.502	887.827	1250.52	325.649	494.288	462.14	325.149	380.113	852.294	397.468	1.10089	1.41961e-05	0.000585147	Cln3	7	126571207	126585817	-	5781	protein_coding	ceroid lipofuscinosis, neuronal 3, juvenile (Batten, Spielmeyer-Vogt disease) [Source:MGI Symbol;Acc:MGI:107537]	-	539	764	795	776	1055	434	509	404	364	422	5.0018	7.59666	7.30898	8.32469	11.7255	3.05344	4.63468	4.33324	3.04876	3.56412	7.99152
H2-K1	ENSMUSG00000061232	2665.23	4828.22	5788.91	6988.2	12468.4	2296.8	3118.19	3002.77	3472.13	3410.2	6547.8	3060.02	1.09744	0.0023904	0.0245392	H2-K1	17	33996017	34000333	-	2608	protein_coding	histocompatibility 2, K1, K region [Source:MGI Symbol;Acc:MGI:95904]	-	2693	4553	5904	6108	10519	3061	3211	2625	3887	3786	55.3948	100.351	120.318	145.245	259.148	47.7373	64.8094	62.4103	72.1658	70.8787	136.091
Ddr1	ENSMUSG00000003534	3561.88	3565.23	3097.42	3801.87	3678.07	1880.36	1223.58	1010.07	2485.07	1687.99	3540.89	1657.41	1.09484	1.26025e-05	0.000536519	Ddr1	17	35681567	35704621	-	4774	protein_coding	discoidin domain receptor family, member 1 [Source:MGI Symbol;Acc:MGI:99216]	-	3599	3362	3159	3323	3103	2506	1260	883	2782	1874	40.4427	40.4807	35.169	43.1675	41.7619	21.3502	13.8929	11.4687	28.2162	19.1659	40.2043
Erbb2	ENSMUSG00000062312	1466.72	3407.22	2812.09	1817.99	3339.06	1355.12	1142.98	872.804	1597.16	1054.77	2568.62	1204.57	1.09222	0.000163219	0.00359778	Erbb2	11	98412470	98437716	+	5210	protein_coding	erb-b2 receptor tyrosine kinase 2 [Source:MGI Symbol;Acc:MGI:95410]	-	1482	3213	2868	1589	2817	1806	1177	763	1788	1171	15.2599	35.4491	29.2573	18.9145	34.74	14.0988	11.8917	9.08075	16.6171	10.9739	26.7242
Serpinb8	ENSMUSG00000026315	287.009	654.297	551.044	481.669	523.914	239.359	206.844	179.594	321.576	223.384	499.587	234.151	1.09206	2.64808e-05	0.000934881	Serpinb8	1	107590006	107610484	+	4795	protein_coding	serine (or cysteine) peptidase inhibitor, clade B, member 8 [Source:MGI Symbol;Acc:MGI:894657]	-	290	617	562	421	442	319	213	157	360	248	3.24452	7.39655	6.22932	5.44506	5.92262	2.70585	2.33828	2.03023	3.63528	2.52526	5.64761
Crocc	ENSMUSG00000040860	895.666	1673.39	701.062	469.084	608.072	446.454	429.225	462.14	328.722	373.807	869.454	408.07	1.09157	0.00116662	0.0145909	Crocc	4	141016637	141060550	-	8266	protein_coding	ciliary rootlet coiled-coil, rootletin [Source:MGI Symbol;Acc:MGI:3529431]	-	905	1578	715	410	513	595	442	404	368	415	5.87345	10.9735	4.59731	3.07608	3.98752	2.92768	2.8147	3.03055	2.15564	2.45129	5.70157
Abca7	ENSMUSG00000035722	1682.47	914.107	982.467	1798.54	1050.2	604.026	407.861	432.398	737.839	834.086	1285.56	603.242	1.09115	0.000252232	0.00492349	Abca7	10	79996494	80015572	+	6752	protein_coding	ATP-binding cassette, sub-family A (ABC1), member 7 [Source:MGI Symbol;Acc:MGI:1351646]	-	1700	862	1002	1572	886	805	420	378	826	926	13.5069	7.3385	7.8873	14.4387	8.43105	4.84915	3.27433	3.47132	5.92341	6.69609	10.3205
mt-Co3	ENSMUSG00000064358	1676.53	739.133	898.143	2065.11	2638.54	656.55	597.224	808.745	909.346	793.553	1603.49	753.084	1.09022	0.00187501	0.0206756	mt-Co3	MT	8607	9390	+	784	protein_coding	mitochondrially encoded cytochrome c oxidase III [Source:MGI Symbol;Acc:MGI:102502]	-	1694	697	916	1805	2226	875	615	707	1018	881	115.915	51.1033	62.0972	142.781	182.427	45.3936	41.2918	55.9163	62.8718	54.8659	110.865
Smox	ENSMUSG00000027333	1107.46	1589.61	2060.04	3145.15	3597.46	1184.04	913.802	1485.94	1280.05	540.444	2299.95	1080.86	1.08942	0.00358396	0.0330467	Smox	2	131491496	131525922	+	3894	protein_coding	spermine oxidase [Source:MGI Symbol;Acc:MGI:2445356]	-	1119	1499	2101	2749	3035	1578	941	1299	1433	600	15.4161	22.1278	28.6763	43.7812	50.0776	16.4821	12.7203	20.6846	17.8186	7.52312	32.0158
Elmo3	ENSMUSG00000014791	389.937	1118.77	778.522	634.979	1322.82	452.457	269.965	447.269	480.578	347.686	849.007	399.591	1.08694	0.00121771	0.0150478	Elmo3	8	105305601	105310760	+	3485	protein_coding	engulfment and cell motility 3 [Source:MGI Symbol;Acc:MGI:2679007]	-	394	1055	794	555	1116	603	278	391	538	386	6.06504	17.4013	12.1091	9.87642	20.5751	7.03748	4.19901	6.95679	7.47487	5.40788	13.2054
Ugt1a6a	ENSMUSG00000054545	53.4431	164.37	98.0506	78.9434	152.907	54.0247	36.9017	58.3394	59.8489	48.64	109.543	51.5509	1.08616	0.00150763	0.0177035	Ugt1a6a	1	88134809	88218997	+	4312	protein_coding	UDP glucuronosyltransferase 1 family, polypeptide A6A [Source:MGI Symbol;Acc:MGI:2137698]	-	54	155	100	69	129	72	38	51	67	54	0.671824	2.06626	1.23258	0.992383	1.92217	0.679135	0.463885	0.733375	0.752351	0.611445	1.37704
Trib2	ENSMUSG00000020601	592.822	668.083	912.851	847.783	945.89	314.394	260.254	630.295	393.038	274.726	793.486	374.541	1.08426	0.000148342	0.00335499	Trib2	12	15791727	15816922	-	4335	protein_coding	tribbles pseudokinase 2 [Source:MGI Symbol;Acc:MGI:2145021]	-	599	630	931	741	798	419	268	551	440	305	7.41273	8.3538	11.4144	10.6008	11.8275	3.93122	3.25425	7.88129	4.9146	3.43521	9.92185
Tmbim1	ENSMUSG00000006301	2627.62	4002.13	3280.77	3732.08	4976	2014.67	1105.11	1156.49	2976.37	1529.46	3723.72	1756.42	1.08387	0.000547522	0.00852783	Tmbim1	1	74288247	74305622	-	12659	protein_coding	transmembrane BAX inhibitor motif containing 1 [Source:MGI Symbol;Acc:MGI:1916910]	-	2655	3774	3346	3262	4198	2685	1138	1011	3332	1698	11.2514	17.137	14.0482	15.9806	21.3071	8.62675	4.73204	4.95207	12.7447	6.54909	15.9448
Efna4	ENSMUSG00000028040	406.761	899.261	790.288	612.097	1057.31	337.654	479.722	362.62	336.762	261.215	753.143	355.594	1.08275	0.000145344	0.0033044	Efna4	3	89333390	89338028	-	1599	protein_coding	ephrin A4 [Source:MGI Symbol;Acc:MGI:106643]	-	411	848	806	535	892	450	494	317	377	290	13.789	30.4845	26.7904	20.7498	35.8424	11.4463	16.2624	12.2927	11.4161	8.85507	25.5312
Nat8f4	ENSMUSG00000068299	129.649	102.864	124.524	187.633	256.03	84.7887	125.271	38.893	69.6749	58.5482	160.14	75.4352	1.08262	0.00317131	0.0302474	Nat8f4	6	85899051	85904884	-	3223	protein_coding	N-acetyltransferase 8 (GCN5-related) family member 4 [Source:MGI Symbol;Acc:MGI:1922791]	-	131	97	127	164	216	113	129	34	78	65	2.18048	1.72999	2.09429	3.15568	4.306	1.426	2.10685	0.654114	1.17181	0.984681	2.69329
Ssh3	ENSMUSG00000034616	1318.26	2607.64	2114.95	1612.05	2410.95	1062.49	780.762	848.782	1189.83	878.222	2012.77	952.017	1.0798	4.3899e-06	0.0002413	Ssh3	19	4261668	4269172	-	2740	protein_coding	slingshot protein phosphatase 3 [Source:MGI Symbol;Acc:MGI:2683546]	-	1332	2459	2157	1409	2034	1416	804	742	1332	975	26.0792	51.587	41.8401	31.8911	47.6959	21.0191	15.4458	16.7914	23.5385	17.3739	39.8187
Stard3	ENSMUSG00000018167	680.904	1862.15	1660	1279.11	1604.93	979.197	587.514	597.121	702.108	486.4	1417.42	670.468	1.07956	0.000380688	0.00657034	Stard3	11	98358368	98381112	+	3557	protein_coding	START domain containing 3 [Source:MGI Symbol;Acc:MGI:1929618]	-	688	1756	1693	1118	1354	1305	605	522	786	540	10.3764	28.3774	25.2968	19.4925	24.4577	14.9221	8.95317	9.09958	10.6995	7.41229	21.6002
H2-Q4	ENSMUSG00000035929	1072.82	1972.43	2003.17	1772.22	2917.09	1136.77	746.773	950.59	957.583	816.972	1947.55	921.737	1.07893	4.68687e-05	0.00142117	H2-Q4	17	35379617	35385290	+	2596	protein_coding	histocompatibility 2, Q region locus 4 [Source:MGI Symbol;Acc:MGI:95933]	-	1084	1860	2043	1549	2461	1515	769	831	1072	907	22.4009	41.1851	41.827	37.0046	60.9098	23.7362	15.5929	19.8487	19.9947	17.0587	40.6655
Bik	ENSMUSG00000016758	443.38	258.749	238.263	345.52	414.864	165.075	87.3987	129.262	246.542	176.545	340.155	160.965	1.07788	0.000513119	0.00812606	Bik	15	83526862	83544634	+	1591	protein_coding	BCL2-interacting killer [Source:MGI Symbol;Acc:MGI:1206591]	-	448	244	243	302	350	220	90	113	276	196	15.106	8.8156	8.11763	11.7719	14.1344	5.62412	2.97768	4.40396	8.39969	6.0149	11.5891
Plcd3	ENSMUSG00000020937	671.997	1643.7	1541.36	1268.81	1686.72	849.388	704.045	442.693	640.473	591.787	1362.52	645.677	1.07675	0.000172851	0.00374545	Plcd3	11	103070304	103101658	-	3393	protein_coding	phospholipase C, delta 3 [Source:MGI Symbol;Acc:MGI:107451]	-	679	1550	1572	1109	1423	1132	725	387	717	657	10.7356	26.2591	24.6242	20.2701	26.9464	13.5695	11.2476	7.07232	10.232	9.45418	21.7671
Pkp2	ENSMUSG00000041957	552.245	819.727	910.89	650.997	1211.4	398.432	319.491	244.797	748.558	253.108	829.052	392.877	1.07672	0.00264724	0.0264626	Pkp2	16	16213318	16272712	+	5360	protein_coding	plakophilin 2 [Source:MGI Symbol;Acc:MGI:1914701]	-	558	773	929	569	1022	531	329	214	838	281	5.58483	8.28986	9.21179	6.5835	12.2509	4.02932	3.23099	2.47562	7.57013	2.55967	8.38417
Efhd2	ENSMUSG00000040659	1943.74	2913.05	3469.03	3487.24	4874.06	1831.59	1303.21	1352.1	2301.95	1123.22	3337.42	1582.42	1.0764	0.00023275	0.00468347	Efhd2	4	141858142	141874920	-	2381	protein_coding	EF hand domain containing 2 [Source:MGI Symbol;Acc:MGI:106504]	-	1964	2747	3538	3048	4112	2441	1342	1182	2577	1247	44.2509	66.318	78.9753	79.3898	110.962	41.6976	29.6687	30.7817	52.4058	25.5711	75.9792
H2-Q1	ENSMUSG00000079507	67.2987	95.4404	153.939	73.2228	117.347	77.2853	42.7283	43.4686	38.4105	37.8311	101.45	47.9448	1.07633	0.0010908	0.0139506	H2-Q1	17	35320405	35325099	+	2860	protein_coding	histocompatibility 2, Q region locus 1 [Source:MGI Symbol;Acc:MGI:95928]	-	68	90	157	64	99	103	44	38	43	42	1.27551	1.80888	2.91761	1.38779	2.22408	1.46478	0.809826	0.823858	0.727992	0.717011	1.92277
Slc9a3r1	ENSMUSG00000020733	1531.05	2098.63	2448.32	1899.22	2120.55	1147.27	757.455	483.874	1773.14	632.32	2019.55	958.812	1.07436	0.00192817	0.0211097	Slc9a3r1	11	115163341	115181181	+	1925	protein_coding	solute carrier family 9 (sodium/hydrogen exchanger), member 3 regulator 1 [Source:MGI Symbol;Acc:MGI:1349482]	-	1547	1979	2497	1660	1789	1529	780	423	1985	702	43.1122	59.0946	68.9415	53.4794	59.7118	32.3057	21.3289	13.6252	49.9291	17.8053	56.8679
Traf1	ENSMUSG00000026875	392.906	1032.88	713.808	777.992	1001.6	325.649	160.231	517.048	466.286	393.624	783.837	372.567	1.07322	0.00263318	0.0263585	Traf1	2	34941750	34961772	-	8819	protein_coding	TNF receptor-associated factor 1 [Source:MGI Symbol;Acc:MGI:101836]	-	397	974	728	680	845	434	165	452	522	437	2.41497	6.34851	4.38738	4.78188	6.15627	2.00158	0.984849	3.178	2.866	2.41938	4.8178
Lmo4	ENSMUSG00000028266	1239.09	1998.95	1755.11	1846.59	2249.75	684.313	722.496	960.885	997.78	959.289	1817.9	864.952	1.07169	2.84594e-07	2.61827e-05	Lmo4	3	144188530	144205220	-	3530	protein_coding	LIM domain only 4 [Source:MGI Symbol;Acc:MGI:109360]	-	1252	1885	1790	1614	1898	912	744	840	1117	1065	19.027	30.6951	26.9508	28.3555	34.5463	10.5081	11.0944	14.755	15.3216	14.7305	27.9149
Pea15a	ENSMUSG00000013698	6156.84	11158	10305.1	7715.85	10429.7	5687.6	2996.8	2515.46	6042.06	4549.64	9153.11	4358.31	1.07038	0.000323221	0.00584328	Pea15a	1	172196728	172206804	-	3861	protein_coding	phosphoprotein enriched in astrocytes 15A [Source:MGI Symbol;Acc:MGI:104799]	-	6221	10522	10510	6744	8799	7580	3086	2199	6764	5051	86.4372	156.65	144.676	108.325	146.425	79.8494	42.0728	35.3151	84.8258	63.8734	128.502
Fam171a2	ENSMUSG00000034685	1628.03	2602.34	3503.35	2166.94	2044.69	1392.64	1066.26	1102.73	1427.44	698.975	2389.07	1137.61	1.07036	8.55205e-05	0.00222908	Fam171a2	11	102436981	102447682	-	3119	protein_coding	family with sequence similarity 171, member A2 [Source:MGI Symbol;Acc:MGI:2448496]	-	1645	2454	3573	1894	1725	1856	1098	964	1598	776	28.2938	45.2264	60.885	37.6594	35.5348	24.2028	18.5307	19.1645	24.8077	12.1476	41.5199
Echdc3	ENSMUSG00000039063	470.101	667.022	301.996	535.442	829.728	188.336	262.196	384.354	183.12	318.862	560.858	267.374	1.06965	0.000903172	0.0121347	Echdc3	2	6188465	6213033	-	2685	protein_coding	enoyl Coenzyme A hydratase domain containing 3 [Source:MGI Symbol;Acc:MGI:1915106]	-	475	629	308	468	700	251	270	336	205	354	9.49051	13.466	6.09676	10.8096	16.7508	3.80217	5.29328	7.75943	3.69687	6.43727	11.3227
Trim34b	ENSMUSG00000090215	158.35	251.326	169.628	201.363	416.049	87.0398	75.7455	83.5055	215.277	108.089	239.343	113.931	1.06921	0.00528097	0.0432681	Trim34b	7	104329471	104336909	+	1850	protein_coding	tripartite motif-containing 34B [Source:MGI Symbol;Acc:MGI:4821264]	-	160	237	173	176	351	116	78	73	241	120	4.63969	7.36392	4.97012	5.89997	12.1903	2.55028	2.21936	2.44673	6.30768	3.16703	7.01281
Arid5a	ENSMUSG00000037447	458.225	211.029	246.107	747.102	500.208	237.859	112.647	229.926	170.614	280.13	432.534	206.235	1.06791	0.00568549	0.0454337	Arid5a	1	36307733	36324029	+	12540	protein_coding	AT rich interactive domain 5A (MRF1-like) [Source:MGI Symbol;Acc:MGI:2443039]	ARID	463	199	251	653	422	317	116	201	191	311	1.98072	0.912195	1.06382	3.22942	2.1622	1.02817	0.486929	0.993879	0.737497	1.21089	1.86967
Zdhhc14	ENSMUSG00000034265	275.133	371.157	298.074	421.031	420.791	143.315	267.052	176.162	159.895	106.287	357.237	170.542	1.0675	8.40987e-05	0.00221327	Zdhhc14	17	5492557	5753811	+	3078	protein_coding	zinc finger, DHHC domain containing 14 [Source:MGI Symbol;Acc:MGI:2653229]	-	278	350	304	368	355	191	275	154	179	118	4.84525	6.5363	5.24926	7.41461	7.41038	2.52387	4.70294	3.10232	2.81584	1.87178	6.29116
Dcaf12l1	ENSMUSG00000045284	134.597	100.743	126.485	75.511	175.428	39.7682	72.8323	72.0664	37.5172	71.1585	122.553	58.6685	1.06744	0.000745485	0.0106068	Dcaf12l1	X	44786570	44790197	-	3531	protein_coding	DDB1 and CUL4 associated factor 12-like 1 [Source:MGI Symbol;Acc:MGI:2444462]	-	136	95	129	66	148	53	75	63	42	79	2.06624	1.54653	1.94171	1.15919	2.69305	0.610493	1.11807	1.10631	0.575938	1.09238	1.88135
Mylip	ENSMUSG00000038175	1223.25	656.418	491.233	1809.98	1299.12	586.018	488.462	408.376	529.708	603.496	1096	523.212	1.06627	0.00192832	0.0211097	Mylip	13	45389742	45412022	+	3233	protein_coding	myosin regulatory light chain interacting protein [Source:MGI Symbol;Acc:MGI:2388271]	-	1236	619	501	1582	1096	781	503	357	593	670	20.5094	11.0057	8.23616	30.3466	21.7814	9.82534	8.18969	6.84695	8.88123	10.1184	18.3758
N4bp2l1	ENSMUSG00000041132	228.618	209.969	76.4795	391.284	343.745	115.553	110.705	126.974	88.4335	155.828	250.019	119.499	1.06427	0.00629051	0.0490059	N4bp2l1	5	150571644	150597188	-	3813	protein_coding	NEDD4 binding protein 2-like 1 [Source:MGI Symbol;Acc:MGI:2140872]	-	231	198	78	342	290	154	114	111	99	173	3.25002	2.98491	1.08723	5.56248	4.88666	1.64269	1.57378	1.80506	1.25717	2.21525	3.55426
Hk2	ENSMUSG00000000628	739.296	2336.17	1667.84	1473.61	1591.89	1139.02	529.248	733.247	997.78	335.976	1561.76	747.054	1.06362	0.00542675	0.044047	Hk2	6	82725025	82774454	-	5969	protein_coding	hexokinase 2 [Source:MGI Symbol;Acc:MGI:1315197]	-	747	2203	1701	1288	1343	1518	545	641	1117	373	6.71366	21.2151	15.1459	13.3821	14.4562	10.3436	4.80618	6.65873	9.06099	3.05105	14.1826
Slc23a1	ENSMUSG00000024354	682.884	2778.38	1222.69	1293.98	1801.7	790.861	512.739	1019.22	684.243	716.089	1555.93	744.631	1.06325	0.00291826	0.0284131	Slc23a1	18	35614604	35627244	-	3238	protein_coding	solute carrier family 23 (nucleobase transporters), member 1 [Source:MGI Symbol;Acc:MGI:1341903]	-	690	2620	1247	1131	1520	1054	528	891	766	795	11.4317	46.5111	20.4683	21.6618	30.1611	13.2393	8.58346	17.0622	11.4545	11.9876	26.0468
Sp100	ENSMUSG00000026222	1083.71	1612.94	1390.36	1163.56	2343.39	652.798	473.895	665.756	1029.04	813.369	1518.79	726.973	1.06267	0.000197365	0.00414428	Sp100	1	85649988	85709998	+	7556	protein_coding	nuclear antigen Sp100 [Source:MGI Symbol;Acc:MGI:109561]	SAND	1095	1521	1418	1017	1977	870	488	582	1152	903	7.77432	11.571	9.97418	8.34715	16.8111	4.68306	3.39964	4.77602	7.38218	5.83497	10.8955
Cdk3-ps	ENSMUSG00000092300	31.67	51.962	29.4152	78.9434	49.7837	21.0096	31.0751	19.4465	16.0788	27.923	48.3548	23.1066	1.06119	0.00364197	0.033393	Cdk3-ps	11	116216003	116220287	+	1548	polymorphic_pseudogene	cyclin-dependent kinase 3, pseudogene [Source:MGI Symbol;Acc:MGI:1916931]	-	32	49	30	69	42	28	32	17	18	31	1.10897	1.81952	1.03001	2.76431	1.74325	0.735681	1.08814	0.680946	0.563023	0.977762	1.69321
Rorc	ENSMUSG00000028150	227.628	348.888	265.717	385.564	691.045	156.071	166.058	165.867	165.255	268.421	383.768	184.334	1.05693	0.00133822	0.0161598	Rorc	3	94372794	94398276	+	3559	protein_coding	RAR-related orphan receptor gamma [Source:MGI Symbol;Acc:MGI:104856]	THR-like	230	329	271	337	583	208	171	145	185	298	3.46689	5.31374	4.04701	5.87234	10.525	2.37705	2.52914	2.52624	2.51691	4.08819	5.84499
Tshr	ENSMUSG00000020963	284.04	885.475	814.8	407.302	708.825	368.418	199.075	235.646	439.488	249.505	620.088	298.426	1.0544	0.00362618	0.0332622	Tshr	12	91384563	91549808	+	6012	protein_coding	thyroid stimulating hormone receptor [Source:MGI Symbol;Acc:MGI:98849]	-	287	835	831	356	598	491	205	206	492	277	2.56096	7.98362	7.34641	3.67232	6.39091	3.32173	1.7949	2.12463	3.96251	2.24959	5.59084
Ly96	ENSMUSG00000025779	86.1027	194.062	92.1676	175.048	202.691	51.0233	73.8033	65.2029	122.378	48.64	150.014	72.2094	1.05383	0.00399898	0.035556	Ly96	1	16688051	16709611	+	1021	protein_coding	lymphocyte antigen 96 [Source:MGI Symbol;Acc:MGI:1341909]	-	87	183	94	153	171	68	76	57	137	54	4.57124	10.3029	4.89322	9.29341	10.761	2.70885	3.91826	3.46166	6.49709	2.58232	7.96434
Oas1c	ENSMUSG00000001166	71.2574	120.891	100.992	98.3932	145.795	63.0288	43.6994	48.0442	59.8489	43.2356	107.466	51.5714	1.05267	4.1873e-05	0.00131379	Oas1c	5	120800194	120812514	-	2405	protein_coding	2'-5' oligoadenylate synthetase 1C [Source:MGI Symbol;Acc:MGI:2149633]	-	72	114	103	86	123	84	45	42	67	48	1.60605	2.72472	2.27622	2.21765	3.28602	1.42058	0.984924	1.08285	1.34891	0.97447	2.42213
Plekhm1	ENSMUSG00000034247	1311.33	2205.73	1747.26	2014.77	2512.89	998.706	616.646	649.741	1657.9	796.255	1958.4	943.851	1.05266	0.000817587	0.0113297	Plekhm1	11	103364275	103412687	-	5968	protein_coding	pleckstrin homology domain containing, family M (with RUN domain) member 1 [Source:MGI Symbol;Acc:MGI:2443207]	-	1325	2080	1782	1761	2120	1331	635	568	1856	884	11.9104	20.034	15.8698	18.2995	22.8238	9.07093	5.6008	5.90139	15.0582	7.23213	17.7875
Gm28661	ENSMUSG00000102070	3924.11	1530.23	1650.19	3037.6	4411.78	1394.14	882.727	1363.54	2197.44	1180.87	2910.78	1403.74	1.05203	0.00378384	0.0342168	Gm28661	1	24614885	24615565	-	681	unprocessed_pseudogene	predicted gene 28661 [Source:MGI Symbol;Acc:MGI:5579367]	-	3965	1443	1683	2655	3722	1858	909	1192	2460	1311	312.346	121.801	131.35	241.783	351.164	110.969	70.2622	108.534	174.909	93.9936	231.689
Plcg2	ENSMUSG00000034330	267.215	852.601	743.223	447.346	765.721	428.446	256.37	276.826	306.391	216.178	615.221	296.842	1.05065	0.00193819	0.021168	Plcg2	8	117498291	117635142	+	4298	protein_coding	phospholipase C, gamma 2 [Source:MGI Symbol;Acc:MGI:97616]	-	270	804	758	391	646	571	264	242	343	240	3.37006	10.7528	9.37337	5.64182	9.6571	5.40346	3.23328	3.49127	3.86413	2.72639	7.75903
Rab20	ENSMUSG00000031504	500.781	864.266	1095.23	1004.53	1700.94	612.28	488.462	436.974	521.668	434.157	1033.15	498.708	1.05015	0.000508451	0.0080639	Rab20	8	11453518	11478710	-	1392	protein_coding	RAB20, member RAS oncogene family [Source:MGI Symbol;Acc:MGI:102789]	-	506	815	1117	878	1435	816	503	382	584	482	19.5008	33.6551	42.6488	39.1169	66.2359	23.8426	19.021	17.0161	20.3141	16.9064	40.2315
Irgm1	ENSMUSG00000046879	748.203	1517.5	1856.1	1519.37	2894.57	802.867	667.143	733.247	1301.49	618.809	1707.15	824.711	1.04941	0.00310473	0.0298378	Irgm1	11	48861968	48871683	-	5810	protein_coding	immunity-related GTPase family M member 1 [Source:MGI Symbol;Acc:MGI:107567]	-	756	1431	1893	1328	2442	1070	687	641	1457	687	6.98049	14.1578	17.3168	14.1753	27.0054	7.49049	6.22423	6.84095	12.1425	5.77329	15.9271
Sort1	ENSMUSG00000068747	2838.42	4996.83	4836.84	4083.32	5176.32	2314.06	2322.86	2232.91	2905.8	823.277	4386.35	2119.78	1.04909	0.00125862	0.0154217	Sort1	3	108284082	108361511	+	7569	protein_coding	sortilin 1 [Source:MGI Symbol;Acc:MGI:1338015]	-	2868	4712	4933	3569	4367	3084	2392	1952	3253	914	20.3274	35.7848	34.639	29.2427	37.0702	16.5721	16.6352	15.991	20.8099	5.8959	31.4128
Clcn2	ENSMUSG00000022843	944.161	2803.83	1479.58	1899.22	3359.21	1480.43	949.733	926.568	697.642	1015.13	2097.2	1013.9	1.04826	0.00311934	0.0299015	Clcn2	16	20702964	20717746	-	6022	protein_coding	chloride channel, voltage-sensitive 2 [Source:MGI Symbol;Acc:MGI:105061]	-	954	2644	1509	1660	2834	1973	978	810	781	1127	8.49861	25.2379	13.3181	17.0953	30.2371	13.3257	8.54876	8.34025	6.27964	9.13746	18.8774
Zmynd8	ENSMUSG00000039671	2438.59	3670.21	3962.22	2896.88	4724.71	1924.63	1428.48	1384.13	2743.22	1074.58	3538.52	1711.01	1.04814	0.000400964	0.00683875	Zmynd8	2	165784152	165899016	-	11031	protein_coding	zinc finger, MYND-type containing 8 [Source:MGI Symbol;Acc:MGI:1918025]	-	2464	3461	4041	2532	3986	2565	1471	1210	3071	1193	11.983	18.0351	19.47	14.235	23.2168	9.45747	7.01945	6.80151	13.48	5.28042	17.388
Inpp5d	ENSMUSG00000026288	617.565	1217.4	1333.49	1204.74	1390.39	673.057	426.311	439.262	912.026	335.976	1152.72	557.327	1.04793	0.00146009	0.0172478	Inpp5d	1	87620312	87720507	+	7602	protein_coding	inositol polyphosphate-5-phosphatase D [Source:MGI Symbol;Acc:MGI:107357]	-	624	1148	1360	1053	1173	897	439	384	1021	373	4.40349	8.68053	9.50832	8.59033	9.91404	4.79918	3.03978	3.13212	6.50313	2.39565	8.21934
Gm43268	ENSMUSG00000107182	109.855	124.073	78.4405	76.6551	184.911	51.7737	70.8901	46.9003	41.0903	66.6548	114.787	55.4618	1.04748	0.000777293	0.0108811	Gm43268	5	53905164	53909218	+	4055	TEC	predicted gene 43268 [Source:MGI Symbol;Acc:MGI:5663405]	-	111	117	80	67	156	69	73	41	46	74	1.4685	1.65855	1.04856	1.02469	2.47181	0.692087	0.947626	0.626943	0.549277	0.891012	1.53442
Mafk	ENSMUSG00000018143	1086.68	798.518	674.588	1101.77	1111.84	547.75	357.364	344.317	487.724	574.673	954.678	462.366	1.04477	8.16773e-06	0.000388898	Mafk	5	139791513	139802653	+	3901	protein_coding	v-maf musculoaponeurotic fibrosarcoma oncogene family, protein K (avian) [Source:MGI Symbol;Acc:MGI:99951]	TF_bZIP	1098	753	688	963	938	730	368	301	546	638	15.0996	11.0956	9.37358	15.3094	15.4492	7.61113	4.96566	4.78438	6.77705	7.98523	13.2655
Avpi1	ENSMUSG00000018821	386.968	537.648	587.323	582.35	1318.08	462.962	217.526	218.487	446.634	308.954	682.474	330.912	1.04309	0.00548638	0.0443002	Avpi1	19	42123273	42129059	-	1236	protein_coding	arginine vasopressin-induced 1 [Source:MGI Symbol;Acc:MGI:1916784]	-	391	507	599	509	1112	617	224	191	500	343	16.9707	23.5788	25.7574	25.5393	57.8052	20.3034	9.5397	9.58186	19.5874	13.5493	29.9303
mt-Co1	ENSMUSG00000064351	415922	139783	162177	428097	519726	147556	139738	166964	193212	163984	333141	162291	1.03755	0.00479507	0.0404156	mt-Co1	MT	5328	6872	+	1545	protein_coding	mitochondrially encoded cytochrome c oxidase I [Source:MGI Symbol;Acc:MGI:102504]	-	420256	131815	165401	374176	438467	196652	143897	145959	216298	182055	14592.4	4904.21	5689.87	15019.5	18234.3	5176.93	4902.62	5857.84	6778.73	5753.3	11688.1
Gm13340	ENSMUSG00000083563	119.752	59.3851	53.9278	140.725	154.092	42.7695	49.5259	58.3394	49.1297	57.6474	105.577	51.4824	1.036	0.00252276	0.0255239	Gm13340	2	22588103	22589647	-	1545	unprocessed_pseudogene	predicted gene 13340 [Source:MGI Symbol;Acc:MGI:3650227]	-	121	56	55	123	130	57	51	51	55	64	4.20143	2.08349	1.89203	4.93726	5.40624	1.50054	1.73759	2.04681	1.72369	2.02253	3.70409
Hoxb6	ENSMUSG00000000690	1256.9	3090.15	3468.05	2202.41	4028.92	1328.86	1195.42	1211.4	1905.34	1210.6	2809.29	1370.32	1.03557	0.000974965	0.0128164	Hoxb6	11	96292476	96301569	+	1964	protein_coding	homeobox B6 [Source:MGI Symbol;Acc:MGI:96187]	Homeobox	1270	2914	3537	1925	3399	1771	1231	1059	2133	1344	34.6899	85.2865	95.7164	60.7853	111.196	36.6758	32.993	33.4341	52.5864	33.4118	77.5349
Slc35c1	ENSMUSG00000049922	725.44	2206.79	2225.75	1319.15	2018.61	873.399	708.901	663.468	1261.29	643.129	1699.15	830.038	1.03336	0.00235404	0.0242723	Slc35c1	2	92452764	92460538	-	3275	protein_coding	solute carrier family 35, member C1 [Source:MGI Symbol;Acc:MGI:2443301]	-	733	2081	2270	1153	1703	1164	730	580	1412	714	12.007	36.5252	36.839	21.8337	33.4106	14.4559	11.7332	10.9812	20.876	10.6446	28.1231
Plxdc1	ENSMUSG00000017417	194.968	306.47	325.528	175.048	459.906	147.818	136.925	104.096	149.176	175.644	292.384	142.732	1.0327	0.000536969	0.00842125	Plxdc1	11	97923238	97986444	-	4836	protein_coding	plexin domain containing 1 [Source:MGI Symbol;Acc:MGI:1919574]	-	197	289	332	153	388	197	141	91	167	195	2.18535	3.43514	3.64875	1.96207	5.15497	1.65685	1.53475	1.16678	1.67207	1.96875	3.27725
Ppp1r13l	ENSMUSG00000040734	228.618	493.109	510.844	526.289	504.949	299.387	161.202	196.753	294.778	154.027	452.762	221.229	1.03174	0.000764288	0.0107685	Ppp1r13l	7	19359749	19378533	+	3604	protein_coding	protein phosphatase 1, regulatory subunit 13 like [Source:MGI Symbol;Acc:MGI:3525053]	-	231	465	521	460	426	399	166	172	330	171	3.43849	7.41653	7.68327	7.91557	7.59461	4.50288	2.42454	2.95923	4.43357	2.31661	6.80969
Mknk2	ENSMUSG00000020190	3402.54	7132.58	7115.53	7061.43	9234.88	3813.99	3086.15	2880.37	4377.01	2449.11	6789.39	3321.33	1.03143	0.000252164	0.00492349	Mknk2	10	80665327	80678112	-	3892	protein_coding	MAP kinase-interacting serine/threonine kinase 2 [Source:MGI Symbol;Acc:MGI:894279]	-	3438	6726	7257	6172	7791	5083	3178	2518	4900	2719	47.3886	99.3382	99.1008	98.3473	128.618	53.119	42.982	40.116	60.9604	34.1098	94.5585
Synj2	ENSMUSG00000023805	1580.53	1247.09	975.603	1256.23	943.52	745.841	470.982	295.129	1037.08	388.219	1200.59	587.451	1.03065	0.00308522	0.0297124	Synj2	17	5941280	6044290	+	8342	protein_coding	synaptojanin 2 [Source:MGI Symbol;Acc:MGI:1201671]	-	1597	1176	995	1098	796	994	485	258	1161	431	10.2701	8.10344	6.33937	8.16284	6.13089	4.84639	3.06039	1.91772	6.73886	2.52261	7.80133
Hist1h4i	ENSMUSG00000060639	119.752	78.4732	95.1091	165.895	175.428	51.7737	47.5837	83.5055	60.7422	67.5556	126.932	62.2321	1.03004	0.000493323	0.00788242	Hist1h4i	13	22040636	22041362	-	727	protein_coding	histone cluster 1, H4i [Source:MGI Symbol;Acc:MGI:2448432]	-	121	74	97	145	148	69	49	73	68	75	8.92877	5.85099	7.09137	12.3692	13.08	3.86026	3.54786	6.2262	4.52896	5.03697	9.46407
Tpcn1	ENSMUSG00000032741	1754.71	1331.92	1084.44	2473.56	1466.25	925.923	676.854	526.199	917.386	926.862	1622.18	794.645	1.02896	0.000163855	0.00360448	Tpcn1	5	120534153	120588673	-	8462	protein_coding	two pore channel 1 [Source:MGI Symbol;Acc:MGI:2182472]	-	1773	1256	1106	2162	1237	1234	697	460	1027	1029	11.2403	8.53196	6.94664	15.845	9.39241	5.93123	4.33576	3.3707	5.87654	5.93724	10.3913
Cdc42se1	ENSMUSG00000046722	2520.73	4303.3	4247.55	3679.45	5138.39	2385.34	1600.37	1680.4	2726.25	1365.52	3977.88	1951.58	1.02717	0.000113074	0.00271879	Cdc42se1	3	95228732	95236409	+	3258	protein_coding	CDC42 small effector 1 [Source:MGI Symbol;Acc:MGI:1889510]	-	2547	4058	4332	3216	4335	3179	1648	1469	3052	1516	41.939	71.5968	70.6692	61.2173	85.4906	39.6864	26.6263	27.958	45.3584	22.7191	66.1826
Nlrx1	ENSMUSG00000032109	445.359	450.691	479.467	352.385	552.362	222.101	222.381	183.026	312.644	179.247	456.053	223.88	1.02534	1.34827e-06	9.3262e-05	Nlrx1	9	44252717	44268599	-	5750	protein_coding	NLR family member X1 [Source:MGI Symbol;Acc:MGI:2429611]	-	450	425	489	308	466	296	229	160	350	199	4.19841	4.24867	4.51995	3.32194	5.20713	2.09376	2.09639	1.72539	2.9473	1.68977	4.29922
Tbc1d7	ENSMUSG00000021368	359.256	172.853	187.277	274.586	189.652	108.8	148.578	72.0664	162.575	89.1733	236.725	116.238	1.02511	0.00104808	0.013529	Tbc1d7	13	43151740	43171501	-	4042	protein_coding	TBC1 domain family, member 7 [Source:MGI Symbol;Acc:MGI:1914296]	-	363	163	191	240	160	145	153	63	182	99	4.81782	2.31805	2.51148	3.68234	2.54334	1.45906	1.99251	0.966449	2.18022	1.19586	3.17461
Cd82	ENSMUSG00000027215	1028.28	2331.93	2086.52	1801.97	2624.31	1227.56	940.993	777.859	1140.7	765.63	1974.6	970.549	1.02429	0.000201543	0.00420356	Cd82	2	93419111	93463140	-	3005	protein_coding	CD82 antigen [Source:MGI Symbol;Acc:MGI:104651]	-	1039	2199	2128	1575	2214	1636	969	680	1277	850	18.5486	42.0642	37.6374	32.5046	47.3384	22.1432	16.974	14.0313	20.5765	13.8107	35.6187
Ccdc120	ENSMUSG00000031150	296.906	731.71	639.29	475.948	975.523	417.191	281.618	241.365	348.374	245.001	623.875	306.71	1.02324	0.00164303	0.0187953	Ccdc120	X	7731714	7750905	-	4165	protein_coding	coiled-coil domain containing 120 [Source:MGI Symbol;Acc:MGI:1859619]	-	300	690	652	416	823	556	290	211	390	272	3.86409	9.52284	8.32004	6.19423	12.696	5.42953	3.66512	3.14125	4.53392	3.18857	8.11943
Acvr1b	ENSMUSG00000000532	1417.23	3085.91	2314.97	1820.27	2758.25	1627.49	783.675	689.778	1663.26	856.604	2279.33	1124.16	1.01937	0.00234091	0.0242374	Acvr1b	15	101174067	101213684	+	4418	protein_coding	activin A receptor, type 1B [Source:MGI Symbol;Acc:MGI:1338944]	-	1432	2910	2361	1591	2327	2169	807	603	1862	951	17.3883	37.8617	28.4029	22.3333	33.8416	19.9681	9.61508	8.46304	20.407	10.5099	27.9656
Map6	ENSMUSG00000055407	480.988	710.501	623.602	485.101	589.107	318.145	247.63	89.225	476.112	293.641	577.86	284.951	1.0188	0.00560806	0.0450059	Map6	7	99267447	99337137	+	9152	protein_coding	microtubule-associated protein 6 [Source:MGI Symbol;Acc:MGI:1201690]	-	486	670	636	424	497	424	255	78	533	326	2.84879	4.20815	3.69347	2.87315	3.48916	1.88431	1.46666	0.528462	2.81991	1.73918	3.42254
Dleu2	ENSMUSG00000097589	494.843	520.68	587.323	1061.73	1446.1	393.18	363.19	383.21	505.589	383.716	822.135	405.777	1.01813	0.00199232	0.0215317	Dleu2	14	61602839	61682373	-	11334	processed_transcript	deleted in lymphocytic leukemia, 2 [Source:MGI Symbol;Acc:MGI:1934030]	-	500	491	599	928	1220	524	374	335	566	426	2.36661	2.49018	2.8089	5.07778	6.91603	1.8804	1.73698	1.83272	2.41801	1.83514	3.9319
E230016M11Rik	ENSMUSG00000087231	154.391	227.996	126.485	105.258	114.977	75.7846	102.936	59.4834	67.8883	54.0444	145.821	72.0274	1.01772	0.000488208	0.00784804	E230016M11Rik	6	67036599	67080654	+	3841	processed_transcript	RIKEN cDNA E230016M11 gene [Source:MGI Symbol;Acc:MGI:2443524]	-	156	215	129	92	97	101	106	52	76	60	2.17882	3.21756	1.785	1.48543	1.62259	1.0695	1.45267	0.839448	0.958062	0.762692	2.05788
Flnb	ENSMUSG00000025278	6272.63	8811.27	7278.3	5071.82	6757.54	4001.58	2281.11	2692.77	5468.58	2459.02	6838.31	3380.61	1.01628	0.000394682	0.00674751	Flnb	14	7817957	7951588	+	9198	protein_coding	filamin, beta [Source:MGI Symbol;Acc:MGI:2446089]	-	6338	8309	7423	4433	5701	5333	2349	2354	6122	2730	36.9657	51.9263	42.8923	29.8891	39.8234	23.582	13.443	15.8689	32.2273	14.4914	40.2994
Batf2	ENSMUSG00000039699	97.979	128.314	125.505	183.057	156.463	58.5267	61.1791	53.7638	92.0066	75.6622	138.264	68.2277	1.01492	5.19119e-05	0.00154188	Batf2	19	6140983	6172476	+	2522	protein_coding	basic leucine zipper transcription factor, ATF-like 2 [Source:MGI Symbol;Acc:MGI:1921731]	TF_bZIP	99	121	128	160	132	78	63	47	103	84	2.10587	2.75786	2.69748	3.93445	3.36286	1.25792	1.31492	1.15555	1.9775	1.62621	2.9717
Htatip2	ENSMUSG00000039745	363.215	330.86	404.949	416.455	563.03	170.328	193.248	208.192	301.031	156.729	415.702	205.906	1.01343	2.55511e-05	0.000907965	Htatip2	7	49759115	49773975	+	2024	protein_coding	HIV-1 Tat interactive protein 2 [Source:MGI Symbol;Acc:MGI:1859271]	-	367	312	413	364	475	227	199	182	337	174	9.72738	8.86087	10.8451	11.1532	15.0787	4.56161	5.17545	5.57565	8.06202	4.19741	11.133
Eif2ak2	ENSMUSG00000024079	1266.8	1862.15	2295.36	1393.52	2239.08	928.174	1016.74	585.682	1457.81	500.812	1811.38	897.844	1.01233	0.00189671	0.020883	Eif2ak2	17	78852564	78882573	-	5113	protein_coding	eukaryotic translation initiation factor 2-alpha kinase 2 [Source:MGI Symbol;Acc:MGI:1353449]	-	1280	1756	2341	1218	1889	1237	1047	512	1632	556	13.43	19.7415	24.3343	14.7734	23.7376	9.84003	10.7789	6.2091	15.455	5.30935	19.2034
Gm37795	ENSMUSG00000102813	120.742	119.831	147.076	170.472	112.606	57.0261	59.2369	49.1882	100.046	66.6548	134.145	66.4304	1.01106	5.7166e-05	0.0016556	Gm37795	4	150068539	150070997	+	2459	TEC	predicted gene, 37795 [Source:MGI Symbol;Acc:MGI:5611023]	-	122	113	150	149	95	76	61	43	112	74	2.66159	2.64151	3.24209	3.75783	2.48225	1.25706	1.3058	1.08429	2.20538	1.46932	2.95706
Stxbp2	ENSMUSG00000004626	1288.57	3120.9	2717.96	2214.99	3815.56	1654.51	1159.49	1332.66	1413.15	976.403	2631.6	1307.24	1.00924	0.0005846	0.00891977	Stxbp2	8	3630955	3643644	+	4159	protein_coding	syntaxin binding protein 2 [Source:MGI Symbol;Acc:MGI:107370]	-	1302	2943	2772	1936	3219	2205	1194	1165	1582	1084	16.7943	40.6756	35.424	28.8686	49.7293	21.5636	15.112	17.3689	18.418	12.7257	34.2984
Acss2	ENSMUSG00000027605	260.288	626.725	581.44	312.341	638.891	266.372	168.971	310	283.166	173.843	483.937	240.47	1.00913	0.00192008	0.0210868	Acss2	2	155517948	155585724	+	10163	protein_coding	acyl-CoA synthetase short-chain family member 2 [Source:MGI Symbol;Acc:MGI:1890410]	-	263	591	593	273	539	355	174	271	317	193	1.38827	3.3427	3.10117	1.6659	3.40759	1.42072	0.901223	1.65342	1.51029	0.92721	2.58113
Inpp5j	ENSMUSG00000034570	243.463	131.496	140.212	143.013	192.023	129.809	88.3698	50.3321	96.4729	56.7467	170.041	84.3461	1.00682	0.00153644	0.0179932	Inpp5j	11	3494375	3504821	-	5092	protein_coding	inositol polyphosphate 5-phosphatase J [Source:MGI Symbol;Acc:MGI:2158663]	-	246	124	143	125	162	173	91	44	108	63	2.59171	1.3998	1.49259	1.52241	2.04412	1.38185	0.940715	0.535796	1.02697	0.60408	1.81013
Mtus1	ENSMUSG00000045636	2292.11	4727.48	3307.25	3198.92	5517.69	2077.7	1488.69	1593.47	2611.02	1705.1	3808.69	1895.2	1.00677	0.000312959	0.00573045	Mtus1	8	40990914	41133726	-	10078	protein_coding	mitochondrial tumor suppressor 1 [Source:MGI Symbol;Acc:MGI:2142572]	-	2316	4458	3373	2796	4655	2769	1533	1393	2923	1893	12.3283	25.4272	17.7883	17.2057	29.6774	11.1751	8.00706	8.57061	14.0436	9.17104	20.4854
Cdkl1	ENSMUSG00000020990	769.976	2236.49	2075.73	926.726	1373.79	1018.22	926.426	521.623	642.259	566.566	1476.54	735.018	1.00613	0.00408062	0.0359572	Cdkl1	12	69746848	69791267	-	2041	protein_coding	cyclin-dependent kinase-like 1 (CDC2-related kinase) [Source:MGI Symbol;Acc:MGI:1918341]	-	778	2109	2117	810	1159	1357	954	456	719	629	20.4492	59.3972	55.1278	24.6122	36.4856	27.042	24.6043	13.8534	17.0573	15.047	39.2144
Orai1	ENSMUSG00000049686	411.71	484.625	486.331	604.088	694.601	338.405	185.479	239.077	285.846	284.634	536.271	266.688	1.00562	7.72684e-06	0.000376812	Orai1	5	123015074	123030456	+	2295	protein_coding	ORAI calcium release-activated calcium modulator 1 [Source:MGI Symbol;Acc:MGI:1925542]	-	416	457	496	528	586	451	191	209	320	316	9.72414	11.4463	11.4866	14.2679	16.4057	7.99275	4.38082	5.64675	6.75136	6.72275	12.6661
Nipal3	ENSMUSG00000028803	1296.49	817.606	758.912	1504.5	963.67	487.723	536.045	501.033	686.923	448.569	1068.24	532.059	1.00543	3.26996e-05	0.00108892	Nipal3	4	135445420	135495038	-	7588	protein_coding	NIPA-like domain containing 3 [Source:MGI Symbol;Acc:MGI:1921802]	-	1310	771	774	1315	813	650	552	438	769	498	9.26157	5.84063	5.42134	10.7475	6.88405	3.48408	3.82928	3.57916	4.90708	3.20438	7.63102
Plekhg6	ENSMUSG00000038167	53.4431	81.6546	61.7719	137.293	119.718	37.5171	60.208	27.4539	45.5566	54.9452	90.776	45.1362	1.00312	0.00406439	0.0359433	Plekhg6	6	125362660	125380793	-	3299	protein_coding	pleckstrin homology domain containing, family G (with RhoGef domain) member 6 [Source:MGI Symbol;Acc:MGI:2682298]	-	54	77	63	120	101	50	62	24	51	61	0.878116	1.34165	1.01497	2.25584	1.96707	0.616439	0.989269	0.451091	0.748535	0.902797	1.49153
Pde1b	ENSMUSG00000022489	179.133	103.924	87.265	225.389	117.347	77.2853	55.3525	86.9372	51.8095	84.6696	142.612	71.2108	1.00209	0.00181422	0.0201819	Pde1b	15	103503034	103530052	+	5396	protein_coding	phosphodiesterase 1B, Ca2+-calmodulin dependent [Source:MGI Symbol;Acc:MGI:97523]	-	181	98	89	197	99	103	57	76	58	94	1.79948	1.04397	0.876619	2.26414	1.17881	0.776368	0.556043	0.873326	0.520452	0.850547	1.4326

## Sheet: S1B_TGvsWT_DOWN_q05_fc2_fpkm1
DOWN_TGvsWT	gene_idDOWN	TG_673_10	TG_678_88	TG_681_1	TG_696_1	TG_700_13	WT_674_11	WT_687_3	WT_697_3	WT_698_10	WT_701_30	TG	WT	log2FoldChange	pvalue	padj	DOWN_TGvsWT	gene_chr	gene_start	gene_end	gene_strand	gene_length	gene_biotype	gene_description	tf_family	TG_673_10_count	TG_678_88_count	TG_681_1_count	TG_696_1_count	TG_700_13_count	WT_674_11_count	WT_687_3_count	WT_697_3_count	WT_698_10_count	WT_701_30_count	TG_673_10_fpkm	TG_678_88_fpkm	TG_681_1_fpkm	TG_696_1_fpkm	TG_700_13_fpkm	WT_674_11_fpkm	WT_687_3_fpkm	WT_697_3_fpkm	WT_698_10_fpkm	WT_701_30_fpkm	WT averag fpkm
Spink1	ENSMUSG00000024503	0	0	0	1.14411	0	0	0.971097	283.69	0.893268	114.394	0.228821	79.9897	-8.09072	0.00085581	0.0116937	Spink1	18	43728069	43737237	-	422	protein_coding	serine peptidase inhibitor, Kazal type 1 [Source:MGI Symbol;Acc:MGI:106202]	-	0	0	0	1	0	0	1	248	1	127	0	0	0	0.146959	0	0	0.124736	36.4396	0.114739	14.6938	10.2746
9030622O22Rik	ENSMUSG00000086141	0	0	0	0	0	5.2524	19.4219	180.738	2.6798	14.4119	0	44.5008	-7.81889	1.14e-07	1.3e-05	9030622O22Rik	2	147944740	148040203	-	1682	lincRNA	RIKEN cDNA 9030622O22 gene [Source:MGI Symbol;Acc:MGI:1918820]	-	0	0	0	0	0	7	20	158	3	16	0	0	0	0	0	0.169268	0.625906	5.8246	0.0863614	0.464447	1.43412
Gzmc	ENSMUSG00000079186	0	4.24179	0	0	0	126.058	29.1329	295.129	80.3941	88.2726	0.848359	123.797	-7.18116	8.24e-13	5.96e-10	Gzmc	14	56231441	56234656	-	894	protein_coding	granzyme C [Source:MGI Symbol;Acc:MGI:109256]	-	0	4	0	0	0	168	30	258	90	98	0	0.25719	0	0	0	7.64318	1.7664	17.8944	4.87449	5.35218	7.50613
Il13ra2	ENSMUSG00000031289	0.989687	1.06045	0.980506	0	8.29728	284.38	237.919	813.32	112.552	109.89	2.26558	311.612	-7.14452	2.22e-18	6.03e-15	Il13ra2	X	147383476	147429192	-	2281	protein_coding	interleukin 13 receptor, alpha 2 [Source:MGI Symbol;Acc:MGI:1277954]	-	1	1	1	0	7	379	245	711	126	122	0.0235188	0.0252004	0.0233006	0	0.197176	6.75797	5.65387	19.3277	2.67467	2.61142	7.40512
Tac2	ENSMUSG00000025400	1.97937	0	0	0	0	3.00137	0	21.7343	1.78654	208.972	0.395875	47.0988	-6.75002	0.00282912	0.027782	Tac2	10	127724478	127731768	+	1378	protein_coding	tachykinin 2 [Source:MGI Symbol;Acc:MGI:98476]	-	2	0	0	0	0	4	0	19	2	232	0.0778612	0	0	0	0	0.118063	0	0.854947	0.0702757	8.22018	1.85269
Kcnd2	ENSMUSG00000060882	0.989687	8.48359	0	0	9.48261	97.5446	417.572	637.158	11.6125	666.548	3.79118	366.087	-6.60182	2.62e-07	2.47e-05	Kcnd2	6	21215503	21729805	+	5152	protein_coding	potassium voltage-gated channel, Shal-related family, member 2 [Source:MGI Symbol;Acc:MGI:102663]	-	1	8	0	0	8	130	430	557	13	740	0.0104127	0.0892579	0	0	0.0997688	1.02629	4.39337	6.70369	0.122178	7.01291	3.85169
Slc5a11	ENSMUSG00000030769	0	0	0	0	10.6679	21.7599	113.618	670.332	6.25287	44.1363	2.13359	171.22	-6.34335	0.00072826	0.01043	Slc5a11	7	123214780	123273253	+	2758	protein_coding	solute carrier family 5 (sodium/glucose cotransporter), member 11 [Source:MGI Symbol;Acc:MGI:1919316]	-	0	0	0	0	9	29	117	586	7	49	0	0	0	0	0.209666	0.427667	2.23304	13.1746	0.122893	0.86745	3.36513
Gm47052	ENSMUSG00000114873	0	0	0	0	0	4.50206	11.6532	40.0369	0.893268	6.30519	0	12.6781	-6.0011	2.48e-05	0.00088937	Gm47052	13	98973378	98973742	+	365	processed_pseudogene	predicted gene, 47052 [Source:MGI Symbol;Acc:MGI:6095760]	-	0	0	0	0	0	6	12	35	1	7	0	0	0	0	0	0.668591	1.73059	5.9458	0.132657	0.93637	1.8828
Gm6069	ENSMUSG00000104616	0	0	0	0	0	2.25103	4.85548	49.1882	0	6.30519	0	12.52	-5.98534	0.00044321	0.0074028	Gm6069	3	41485733	41486195	+	463	processed_pseudogene	predicted gene 6069 [Source:MGI Symbol;Acc:MGI:3648422]	-	0	0	0	0	0	3	5	43	0	7	0	0	0	0	0	0.263538	0.568453	5.75867	0	0.738175	1.46577
Hnf1aos1	ENSMUSG00000086054	1.97937	0	0	0	0	12.0055	3.88439	94.9446	1.78654	21.6178	0.395875	26.8478	-5.93414	2.57e-05	0.00091278	Hnf1aos1	5	114968784	114998042	+	1370	antisense	HNF1 homeobox A, opposite strand 1 [Source:MGI Symbol;Acc:MGI:3652225]	-	2	0	0	0	0	16	4	83	2	24	0.0783159	0	0	0	0	0.475009	0.15369	3.75658	0.0706861	0.855329	1.06226
Cxcl15	ENSMUSG00000029375	0	0	0	0	41.4864	69.7819	739.005	1267.45	6.25287	382.815	8.29728	493.061	-5.89647	0.00575732	0.0458558	Cxcl15	5	90794534	90803067	+	2127	protein_coding	chemokine (C-X-C motif) ligand 15 [Source:MGI Symbol;Acc:MGI:1339941]	-	0	0	0	0	35	93	761	1108	7	425	0	0	0	0	1.05726	1.77835	18.8331	32.3003	0.159351	9.75582	12.5654
Angptl7	ENSMUSG00000028989	115.793	147.402	32.3567	78.9434	152.907	2497.89	2776.37	19469.4	499.337	5758.44	105.481	6200.28	-5.8776	6.75e-16	1.13e-12	Angptl7	4	148495183	148500460	-	2157	protein_coding	angiopoietin-like 7 [Source:MGI Symbol;Acc:MGI:3605801]	-	117	139	33	69	129	3329	2859	17020	559	6393	2.90989	3.70422	0.813124	1.98385	3.84255	62.772	69.7701	489.265	12.5483	144.71	155.813
Gzmd	ENSMUSG00000059256	0	2.1209	0.980506	3.43232	0	100.546	33.0173	209.336	12.5057	9.90815	1.30674	73.0626	-5.81765	2.03e-08	3.12e-06	Gzmd	14	56129556	56132608	-	964	protein_coding	granzyme D [Source:MGI Symbol;Acc:MGI:109255]	-	0	2	1	3	0	134	34	183	14	11	0	0.119257	0.0551335	0.192998	0	5.65367	1.85655	11.7709	0.703194	0.557132	4.10828
Bpifb5	ENSMUSG00000038572	0.989687	3.18135	0	0	72.3049	799.115	1971.33	207.048	117.018	1116.92	15.2952	842.285	-5.78651	0.00021816	0.0044545	Bpifb5	2	154223742	154240902	+	1637	protein_coding	BPI fold containing family B, member 5 [Source:MGI Symbol;Acc:MGI:2385160]	-	1	3	0	0	61	1065	2030	181	131	1240	0.0327712	0.105343	0	0	2.39421	26.4608	65.2758	6.8559	3.87478	36.9841	27.8903
Klk1	ENSMUSG00000063903	28.7009	65.7478	41.1812	44.6202	52.1543	3.00137	9.71097	3.43173	2984.41	9598.29	46.4809	2519.77	-5.7606	0.00031333	0.00573123	Klk1	7	44225360	44229618	+	1077	protein_coding	kallikrein 1 [Source:MGI Symbol;Acc:MGI:102850]	-	29	62	42	39	44	4	10	3	3341	10656	1.44452	3.30909	2.07265	2.24573	2.62493	0.151059	0.488753	0.172719	150.205	483.082	126.82
1810017P11Rik	ENSMUSG00000106838	0	0	0	0	3.55598	8.25377	24.2774	64.059	0.893268	68.4563	0.711196	33.188	-5.6256	2.47e-05	0.00088923	1810017P11Rik	5	114975456	114976013	+	558	TEC	RIKEN cDNA 1810017P11 gene [Source:MGI Symbol;Acc:MGI:1916294]	-	0	0	0	0	3	11	25	56	1	76	0	0	0	0	0.345436	0.80179	2.35836	6.22284	0.0867741	6.65	3.22395
Krt23	ENSMUSG00000006777	2.96906	3.18135	1.96101	11.4411	15.4092	351.16	252.485	541.07	16.9721	472.889	6.99234	326.915	-5.56319	2.34e-13	2.12e-10	Krt23	11	99477974	99493137	-	1565	protein_coding	keratin 23 [Source:MGI Symbol;Acc:MGI:2148866]	-	3	3	2	10	13	468	260	473	19	525	0.102837	0.110189	0.0679217	0.396273	0.533715	12.1628	8.74509	18.7405	0.587846	16.379	11.3231
Cpne4	ENSMUSG00000032564	1.97937	4.24179	4.90253	0	5.92663	66.0302	346.682	276.826	8.03941	74.7615	3.41007	154.468	-5.50058	2.76e-10	8.11e-08	Cpne4	9	104547286	105034544	+	5499	protein_coding	copine IV [Source:MGI Symbol;Acc:MGI:1921270]	-	2	4	5	0	5	88	357	242	9	83	0.0195113	0.0418127	0.0483258	0	0.0584207	0.650881	3.41735	2.72877	0.079247	0.736948	1.52264
Col22a1	ENSMUSG00000079022	2.96906	15.9067	13.7271	1.14411	10.6679	387.927	202.959	1077.56	74.1412	176.545	8.88298	383.827	-5.43074	1.57e-13	1.63e-10	Col22a1	15	71795795	72034227	-	9203	protein_coding	collagen, type XXII, alpha 1 [Source:MGI Symbol;Acc:MGI:1916950]	-	3	15	14	1	9	517	209	942	83	196	0.0174877	0.0936902	0.0808521	0.00673876	0.0628338	2.28488	1.19542	6.34682	0.43669	1.03985	2.26073
Far2os1	ENSMUSG00000089948	0.989687	0	0	0	0	3.00137	9.71097	45.7564	0	1.80148	0.197937	12.054	-5.35235	0.00099856	0.0130686	Far2os1	6	148060855	148067873	-	555	antisense	fatty acyl CoA reductase 2, opposite strand 1 [Source:MGI Symbol;Acc:MGI:4415003]	-	1	0	0	0	0	4	10	40	0	2	0.0966602	0	0	0	0	0.293136	0.948445	4.46891	0	0.175946	1.17729
Gzme	ENSMUSG00000022156	0	3.18135	0	0	0	38.2675	16.5086	56.0516	0	13.5111	0.636269	24.8678	-5.28113	0.00019483	0.00409921	Gzme	14	56117626	56120625	-	916	protein_coding	granzyme E [Source:MGI Symbol;Acc:MGI:109265]	-	0	3	0	0	0	51	17	49	0	15	0	0.18826	0	0	0	2.26452	0.976919	3.31692	0	0.799537	1.47158
Ihh	ENSMUSG00000006538	2.96906	6.36269	1.96101	10.297	42.6717	47.2716	1159.49	1045.53	4.46634	195.461	12.8523	490.444	-5.25853	2.27e-05	0.00083652	Ihh	1	74945315	74951672	-	3048	protein_coding	Indian hedgehog [Source:MGI Symbol;Acc:MGI:96533]	-	3	6	2	9	36	63	1194	914	5	217	0.0528016	0.113154	0.0348745	0.18312	0.758871	0.840675	20.6203	18.5937	0.079429	3.47606	8.72203
Xcl1	ENSMUSG00000026573	0	9.54404	2.94152	1.14411	0	176.331	70.8901	175.018	20.5452	81.9674	2.72593	104.95	-5.25633	3.25e-10	9.4e-08	Xcl1	1	164931644	164935527	-	523	protein_coding	chemokine (C motif) ligand 1 [Source:MGI Symbol;Acc:MGI:104593]	-	0	9	3	1	0	235	73	153	23	91	0	0.989175	0.304868	0.118579	0	18.2755	7.34728	18.1395	2.12937	8.49537	10.8774
Maob	ENSMUSG00000040147	78.1853	73.171	30.3957	52.6289	128.015	369.169	1382.84	8855.01	243.862	2937.32	72.4792	2757.64	-5.25025	1.16e-11	5.37e-09	Maob	X	16709282	16817366	-	2789	protein_coding	monoamine oxidase B [Source:MGI Symbol;Acc:MGI:96916]	-	79	69	31	46	108	492	1424	7741	273	3261	1.51956	1.42211	0.590753	1.02287	2.48803	7.17495	26.8761	172.101	4.73956	57.088	53.5959
Hrk	ENSMUSG00000046607	6.92781	13.7858	6.86354	9.15285	14.2239	318.145	200.046	464.428	65.2085	686.364	10.1908	346.838	-5.09466	1.47e-19	5.3e-16	Hrk	5	118164648	118189478	+	5677	protein_coding	harakiri, BCL2 interacting protein (contains only BH3 domain) [Source:MGI Symbol;Acc:MGI:1201608]	-	7	13	7	8	12	424	206	406	73	762	0.0661484	0.131631	0.0655348	0.0873937	0.135813	3.03773	1.91009	4.43447	0.622627	6.55358	3.3117
Cdh16	ENSMUSG00000031881	0	2.1209	32.3567	1.14411	22.5212	161.324	325.317	27.4539	220.637	1188.98	11.6286	384.742	-5.04781	6.01e-05	0.00171842	Cdh16	8	104601911	104624396	-	3792	protein_coding	cadherin 16 [Source:MGI Symbol;Acc:MGI:106671]	-	0	2	33	1	19	215	335	24	247	1320	0	0.0303175	0.462529	0.0163546	0.321933	2.30607	4.65031	0.392444	3.15394	16.9961	5.49976
Gm4316	ENSMUSG00000110537	2.96906	4.24179	0.980506	4.57643	1.18533	64.5295	74.7744	284.834	8.93268	19.8163	2.79062	90.5773	-5.02104	9.37e-09	1.65e-06	Gm4316	8	123165255	123178765	+	3533	lincRNA	predicted gene 4316 [Source:MGI Symbol;Acc:MGI:3782497]	-	3	4	1	4	1	86	77	249	10	22	0.0455531	0.0650802	0.0150435	0.0702143	0.018186	0.99005	1.14723	4.37009	0.13705	0.304034	1.38969
Krt83	ENSMUSG00000067613	22.7628	18.0276	23.5321	6.86464	8.29728	1749.8	197.133	227.638	99.1527	273.825	15.8969	509.51	-4.99792	3.14e-12	1.81e-09	Krt83	15	101485130	101491512	-	1842	protein_coding	keratin 83 [Source:MGI Symbol;Acc:MGI:3690448]	-	23	17	24	6	7	2332	203	199	111	304	0.669852	0.530508	0.692492	0.202009	0.244168	51.4922	5.80112	6.69882	2.91781	8.05799	14.9936
Cyp26a1	ENSMUSG00000024987	4.94843	6.36269	10.7856	2.28821	0	10.5048	69.919	40.0369	0.893268	658.442	4.87698	155.959	-4.99278	0.00039129	0.00671074	Cyp26a1	19	37697808	37701528	+	1773	protein_coding	cytochrome P450, family 26, subfamily a, polypeptide 1 [Source:MGI Symbol;Acc:MGI:1096359]	-	5	6	11	2	0	14	72	35	1	731	0.151287	0.194525	0.329744	0.0699569	0	0.32116	2.13761	1.22404	0.0273096	20.1303	4.76809
Gm7618	ENSMUSG00000095288	0	0	0	0	0	1.50069	11.6532	17.1587	0.893268	0	0	6.24115	-4.97862	0.00532302	0.0435141	Gm7618	6	148900968	148901138	-	171	processed_pseudogene	predicted pseudogene 7618 [Source:MGI Symbol;Acc:MGI:3644742]	-	0	0	0	0	0	2	12	15	1	0	0	0	0	0	0	0.475703	3.69394	5.43914	0.283158	0	1.97839
Gria4	ENSMUSG00000025892	5.93812	15.9067	23.5321	17.1616	52.1543	382.675	1187.65	1113.03	71.4614	834.987	22.9386	717.96	-4.9721	9.17e-14	9.96e-11	Gria4	9	4417896	4796234	-	6305	protein_coding	glutamate receptor, ionotropic, AMPA4 (alpha 4) [Source:MGI Symbol;Acc:MGI:95811]	-	6	15	24	15	44	510	1223	973	80	927	0.0510513	0.136754	0.202311	0.147542	0.448382	3.28994	10.2105	9.56891	0.614369	7.17856	6.17245
Col9a2	ENSMUSG00000028626	3.95875	2.1209	10.7856	8.00875	10.6679	65.2798	158.289	813.32	12.5057	51.3422	7.10838	220.147	-4.95416	2.22e-08	3.35e-06	Col9a2	4	121039385	121055322	+	3095	protein_coding	collagen, type IX, alpha 2 [Source:MGI Symbol;Acc:MGI:88466]	-	4	2	11	7	9	87	163	711	14	57	0.069333	0.0371451	0.188897	0.140264	0.186837	1.1433	2.77225	14.2444	0.219024	0.899201	3.85563
Coch	ENSMUSG00000020953	5.93812	8.48359	3.92202	0	7.11196	16.5075	21.3641	551.365	2.6798	195.461	5.09114	157.475	-4.94901	5.2e-06	0.00027333	Coch	12	51593341	51605771	+	2998	protein_coding	cochlin [Source:MGI Symbol;Acc:MGI:1278313]	-	6	8	4	0	6	22	22	482	3	217	0.107364	0.153388	0.0709122	0	0.128588	0.298465	0.386275	9.96897	0.0484522	3.53403	2.84724
Slco4c1	ENSMUSG00000040693	1.97937	2.1209	1.96101	0	11.8533	63.7791	79.6299	326.015	5.35961	45.037	3.58291	103.964	-4.8747	3.91e-07	3.42e-05	Slco4c1	1	96816270	96872171	-	4908	protein_coding	solute carrier organic anion transporter family, member 4C1 [Source:MGI Symbol;Acc:MGI:2442784]	-	2	2	2	0	10	85	82	285	6	50	0.0218608	0.0234238	0.021658	0	0.130911	0.704396	0.879457	3.6006	0.0591931	0.497403	1.14821
Alx3	ENSMUSG00000014603	3.95875	1.06045	0	1.14411	0	27.7627	45.6415	36.6051	10.7192	57.6474	1.23266	35.6752	-4.81617	4.13e-09	8.37e-07	Alx3	3	107595031	107605776	+	1892	protein_coding	aristaless-like homeobox 3 [Source:MGI Symbol;Acc:MGI:1277097]	Homeobox	4	1	0	1	0	37	47	32	12	64	0.113417	0.0303816	0	0.0327784	0	0.795395	1.30762	1.04873	0.307103	1.65159	1.02209
Lrp2	ENSMUSG00000027070	42.5565	42.4179	17.6491	110.978	120.903	1271.83	1002.17	6681.58	190.266	219.781	66.901	1873.13	-4.80839	7.3e-09	1.36e-06	Lrp2	2	69424340	69586065	-	16701	protein_coding	low density lipoprotein receptor-related protein 2 [Source:MGI Symbol;Acc:MGI:95794]	-	43	40	18	97	102	1695	1032	5841	213	244	0.138123	0.137673	0.0572826	0.360196	0.392408	4.1279	3.25269	21.686	0.617535	0.713329	6.07949
Fst	ENSMUSG00000021765	18.804	32.8739	5.88304	80.0875	11.8533	122.306	203.93	2874.65	101.833	727.799	29.9003	806.103	-4.75403	7.29e-08	8.85e-06	Fst	13	114452290	114458951	-	4589	protein_coding	follistatin [Source:MGI Symbol;Acc:MGI:95586]	-	19	31	6	70	10	163	210	2513	114	808	0.222114	0.388308	0.0694906	0.945996	0.140011	1.44468	2.40883	33.9554	1.20285	8.59678	9.52171
Gm32592	ENSMUSG00000107902	3.95875	2.1209	2.94152	11.4411	8.29728	11.2551	59.2369	583.394	3.57307	105.387	5.7519	152.569	-4.73565	2.43e-06	0.00015107	Gm32592	6	98121796	98248611	+	3124	antisense	predicted gene, 32592 [Source:MGI Symbol;Acc:MGI:5591751]	-	4	2	3	10	7	15	61	510	4	117	0.0686893	0.0368003	0.0510391	0.198517	0.143969	0.195291	1.02784	10.1226	0.0619974	1.82859	2.64727
Lrrn1	ENSMUSG00000034648	30.6803	37.1157	13.7271	20.5939	36.7451	320.396	486.519	1094.72	58.9557	1304.27	27.7724	652.973	-4.55616	5.87e-13	4.55e-10	Lrrn1	6	107529768	107570214	+	3700	protein_coding	leucine rich repeat protein 1, neuronal [Source:MGI Symbol;Acc:MGI:106038]	-	31	35	14	18	31	427	501	957	66	1448	0.44947	0.543749	0.201103	0.301703	0.53832	4.69384	7.12756	16.0378	0.863707	19.1077	9.56613
Gli1	ENSMUSG00000025407	207.834	197.243	106.875	41.1878	182.54	2338.07	5021.54	4963.43	136.67	4522.62	147.136	3396.47	-4.52865	3.06e-11	1.23e-08	Gli1	10	127329882	127341974	-	4995	protein_coding	GLI-Kruppel family member GLI1 [Source:MGI Symbol;Acc:MGI:95727]	zf-C2H2	210	186	109	36	154	3116	5171	4339	153	5021	2.2554	2.14047	1.1598	0.446968	1.98091	25.3726	54.4934	53.8628	1.48313	49.0792	36.8582
Lef1	ENSMUSG00000027985	5.93812	9.54404	9.80506	17.1616	16.5946	63.0288	448.647	614.28	31.2644	171.141	11.8087	265.672	-4.49605	1.51e-10	4.91e-08	Lef1	3	131110471	131224356	+	8788	protein_coding	lymphoid enhancer binding factor 1 [Source:MGI Symbol;Acc:MGI:96770]	HMG	6	9	10	15	14	84	462	537	35	190	0.036627	0.0588687	0.0604788	0.105855	0.102357	0.388769	2.76731	3.78895	0.192842	1.05562	1.6387
Gm11399	ENSMUSG00000087111	0.989687	0	0	0	0	7.50343	1.94219	13.7269	3.57307	6.30519	0.197937	6.61016	-4.48488	0.00026755	0.00513622	Gm11399	11	3142048	3143363	+	324	antisense	predicted gene 11399 [Source:MGI Symbol;Acc:MGI:3650744]	-	1	0	0	0	0	10	2	12	4	7	0.165575	0	0	0	0	1.25533	0.32493	2.29652	0.597777	1.05486	1.10588
Gzmb	ENSMUSG00000015437	0.989687	34.9948	13.7271	0	73.4902	580.765	166.058	1331.51	84.8604	458.477	24.6404	524.334	-4.41304	0.00027868	0.00528387	Gzmb	14	56258838	56262260	-	1436	protein_coding	granzyme B [Source:MGI Symbol;Acc:MGI:109267]	-	1	33	14	0	62	774	171	1164	95	509	0.0373582	1.32097	0.518163	0	2.77407	21.9224	6.26826	50.2613	3.20327	17.3064	19.7923
Hhip	ENSMUSG00000064325	23.7525	22.2694	0.980506	0	18.9652	30.7641	485.548	687.49	76.821	125.203	13.1935	281.165	-4.41276	3.54e-06	0.00020106	Hhip	8	79965851	80058006	-	9076	protein_coding	Hedgehog-interacting protein [Source:MGI Symbol;Acc:MGI:1341847]	-	24	21	1	0	16	41	500	601	86	139	0.141859	0.133002	0.00585596	0	0.113268	0.183735	2.89988	4.10596	0.458805	0.747761	1.67923
Edn3	ENSMUSG00000027524	13.8556	5.30224	1.96101	4.57643	8.29728	13.5062	154.404	316.863	1.78654	228.788	6.79852	143.07	-4.39382	2.97e-06	0.00017331	Edn3	2	174760619	174784042	+	4113	protein_coding	endothelin 3 [Source:MGI Symbol;Acc:MGI:95285]	-	14	5	2	4	7	18	159	277	2	254	0.182604	0.0698785	0.0258443	0.0603129	0.10935	0.177998	2.0349	4.17596	0.0235448	3.01521	1.88552
Klrg1	ENSMUSG00000030114	1.97937	10.6045	6.86354	0	3.55598	129.809	55.3525	193.321	20.5452	87.3719	4.60068	97.2799	-4.39206	1.06e-09	2.68e-07	Klrg1	6	122270596	122282882	-	1414	protein_coding	killer cell lectin-like receptor subfamily G, member 1 [Source:MGI Symbol;Acc:MGI:1355294]	-	2	10	7	0	3	173	57	169	23	97	0.0758789	0.406521	0.263113	0	0.136318	4.97621	2.12193	7.41092	0.787595	3.34938	3.72921
Cldn8	ENSMUSG00000050520	4.94843	15.9067	11.7661	5.72053	11.8533	150.069	428.254	310	22.3317	141.416	10.039	210.414	-4.38929	9.22e-12	4.35e-09	Cldn8	16	88560828	88563183	-	2356	protein_coding	claudin 8 [Source:MGI Symbol;Acc:MGI:1859286]	-	5	15	12	5	10	200	441	271	25	157	0.113851	0.365972	0.270707	0.131615	0.272713	3.45269	9.853	7.13229	0.513794	3.25362	4.84108
Slc6a2	ENSMUSG00000055368	43.5462	38.1762	14.7076	27.4586	73.4902	186.085	1090.54	1908.04	47.3432	735.004	39.4757	793.403	-4.33012	3.71e-09	7.68e-07	Slc6a2	8	92960079	93001667	+	6290	protein_coding	solute carrier family 6 (neurotransmitter transporter, noradrenalin), member 2 [Source:MGI Symbol;Acc:MGI:1270850]	-	44	36	15	24	62	248	1123	1668	53	816	0.375269	0.328991	0.126746	0.23663	0.633318	1.60363	9.39798	16.443	0.40799	6.33406	6.83732
Il17rb	ENSMUSG00000015966	28.7009	104.984	231.399	34.3232	141.054	1055.73	2022.79	6980.14	298.351	437.76	108.092	2158.96	-4.31968	3.97e-08	5.42e-06	Il17rb	14	29996135	30008896	-	3707	protein_coding	interleukin 17 receptor B [Source:MGI Symbol;Acc:MGI:1355292]	-	29	99	236	30	119	1407	2083	6102	334	486	0.419678	1.53513	3.38363	0.501889	2.06255	15.4374	29.5782	102.067	4.36263	6.40112	31.5692
Aldh1a7	ENSMUSG00000024747	0	3.18135	11.7661	13.7293	0	63.7791	104.878	112.103	270.66	16.2133	5.73534	113.527	-4.30589	1.94e-06	0.00012552	Aldh1a7	19	20692953	20727562	-	2066	protein_coding	aldehyde dehydrogenase family 1, subfamily A7 [Source:MGI Symbol;Acc:MGI:1347050]	-	0	3	12	12	0	85	108	98	303	18	0	0.0834686	0.308705	0.360214	0	1.67337	2.75168	2.94124	7.10128	0.425387	2.97859
Ndp	ENSMUSG00000040138	9.89687	15.9067	8.82455	17.1616	66.3783	15.7572	723.467	1229.7	9.82594	298.145	23.6336	455.38	-4.2702	0.00016552	0.0036265	Ndp	X	16885521	16911774	-	1939	protein_coding	Norrie disease (pseudoglioma) (human) [Source:MGI Symbol;Acc:MGI:102570]	-	10	15	9	15	56	21	745	1075	11	331	0.27667	0.444678	0.246693	0.479758	1.85563	0.440498	20.2248	34.3768	0.274688	8.33475	12.7303
Sult1d1	ENSMUSG00000029273	25.7319	53.0224	27.4542	85.808	327.15	919.92	2424.83	3965.94	179.547	2471.63	103.833	1992.37	-4.26348	3.9e-08	5.41e-06	Sult1d1	5	87554645	87569027	-	2459	protein_coding	sulfotransferase family 1D, member 1 [Source:MGI Symbol;Acc:MGI:1926341]	-	26	50	28	75	276	1226	2497	3467	201	2744	0.567225	1.16881	0.605191	1.89152	7.21159	20.2784	53.4522	87.4239	3.95787	54.4839	43.9192
Gm28382	ENSMUSG00000100151	2.96906	3.18135	1.96101	0	7.11196	21.0096	59.2369	109.815	6.25287	81.9674	3.04467	55.6564	-4.20033	2.49e-07	2.39e-05	Gm28382	1	91483024	91484774	+	1669	lincRNA	predicted gene 28382 [Source:MGI Symbol;Acc:MGI:5579088]	-	3	3	2	0	6	28	61	96	7	91	0.0964285	0.103323	0.0636893	0	0.230981	0.682345	1.92388	3.56656	0.203079	2.66212	1.8076
2600014E21Rik	ENSMUSG00000100303	10.8866	7.42314	5.88304	12.5852	4.7413	58.5267	219.468	255.092	12.5057	211.674	8.30384	151.453	-4.1873	6.04e-10	1.62e-07	2600014E21Rik	2	75138843	75317820	+	7972	lincRNA	RIKEN cDNA 2600014E21 gene [Source:MGI Symbol;Acc:MGI:1919384]	-	11	7	6	11	4	78	226	223	14	235	0.0740229	0.0504735	0.0400015	0.0855726	0.0322384	0.397951	1.49227	1.73449	0.0850325	1.43927	1.0298
6030408B16Rik	ENSMUSG00000075408	17.8144	15.9067	10.7856	10.297	14.2239	183.084	397.179	434.686	31.2644	212.575	13.8055	251.757	-4.18685	1.67e-13	1.65e-10	6030408B16Rik	15	101293212	101297426	+	1967	protein_coding	RIKEN cDNA 6030408B16 gene [Source:MGI Symbol;Acc:MGI:1924967]	-	18	15	11	9	12	244	409	380	35	236	0.490918	0.438348	0.297222	0.283757	0.391974	5.04531	10.9452	11.9788	0.861565	5.85801	6.93778
Prf1	ENSMUSG00000037202	8.90718	26.5112	8.82455	4.57643	15.4092	273.875	144.693	393.505	48.2364	304.45	12.8457	232.952	-4.18122	4.57e-13	3.81e-10	Prf1	10	61297833	61304680	+	2584	protein_coding	perforin 1 (pore forming protein) [Source:MGI Symbol;Acc:MGI:97551]	-	9	25	9	4	13	365	149	344	54	338	0.186849	0.556135	0.185116	0.0960012	0.323245	5.74517	3.03528	8.25469	1.01187	6.38656	4.88671
Slc2a3	ENSMUSG00000003153	196.948	134.677	74.5184	200.219	94.8261	380.424	700.161	10252.9	139.35	1158.35	140.238	2526.23	-4.17094	1.25e-06	8.81e-05	Slc2a3	6	122727809	122801640	-	7245	protein_coding	solute carrier family 2 (facilitated glucose transporter), member 3 [Source:MGI Symbol;Acc:MGI:95757]	-	199	127	76	175	80	507	721	8963	156	1286	1.47352	1.00762	0.55753	1.49799	0.709467	2.84624	5.23844	76.7096	1.04258	8.66653	18.9007
Gm48898	ENSMUSG00000112441	120.742	343.585	395.144	187.633	373.378	2312.56	8405.81	8308.22	619.034	4212.76	284.096	4771.68	-4.07005	3.94e-12	2.19e-09	Gm48898	12	8291024	8293694	-	2671	lincRNA	predicted gene, 48898 [Source:MGI Symbol;Acc:MGI:6098663]	-	122	324	403	164	315	3082	8656	7263	693	4677	2.45034	6.97274	8.01907	3.80784	7.57735	46.9311	170.588	168.608	12.5627	85.4941	96.8367
Gzmf	ENSMUSG00000015441	0	4.24179	0	0	10.6679	60.0274	73.8033	62.9151	8.93268	32.4267	2.98195	47.621	-4.02711	2.43e-05	0.00088169	Gzmf	14	56205263	56211417	-	919	protein_coding	granzyme F [Source:MGI Symbol;Acc:MGI:109254]	-	0	4	0	0	9	80	76	55	10	36	0	0.250194	0	0	0.629227	3.5406	4.35315	3.71092	0.526876	1.91262	2.80883
Fam155a	ENSMUSG00000079157	2.96906	11.6649	14.7076	6.86464	32.0038	126.058	482.635	420.959	7.14614	60.3496	13.642	219.43	-4.01113	2.34e-06	0.00014904	Fam155a	8	9205902	9771161	-	6536	protein_coding	family with sequence similarity 155, member A [Source:MGI Symbol;Acc:MGI:2142765]	-	3	11	15	6	27	168	497	368	8	67	0.0246235	0.0967415	0.121975	0.0569309	0.265419	1.04544	4.00267	3.49117	0.0592655	0.500501	1.81981
Map2	ENSMUSG00000015222	30.6803	72.1105	100.012	61.7818	245.362	674.558	2343.26	2809.44	139.35	2094.22	101.989	1612.17	-3.98337	6.79e-09	1.28e-06	Map2	1	66175273	66442583	+	16449	protein_coding	microtubule-associated protein 2 [Source:MGI Symbol;Acc:MGI:97175]	-	31	68	102	54	207	899	2413	2456	156	2325	0.101103	0.23763	0.329574	0.203593	0.808558	2.22291	7.72188	9.25814	0.459208	6.90122	5.31267
Ptch2	ENSMUSG00000028681	78.1853	32.8739	14.7076	49.1966	37.9304	268.623	945.848	1245.72	54.4893	844.895	42.5788	671.915	-3.9797	1.71e-09	3.91e-07	Ptch2	4	117096075	117116101	+	5974	protein_coding	patched 2 [Source:MGI Symbol;Acc:MGI:1095405]	-	79	31	15	43	32	358	974	1089	61	938	0.709418	0.298283	0.13345	0.446388	0.344164	2.43736	8.58221	11.3031	0.494412	7.6662	6.09666
Tmem132c	ENSMUSG00000034324	24.7422	73.171	110.797	80.0875	197.949	738.337	3186.17	2534.91	72.3547	1096.2	97.3494	1525.59	-3.97067	5.62e-08	7.31e-06	Tmem132c	5	127241808	127565793	+	5850	protein_coding	transmembrane protein 132C [Source:MGI Symbol;Acc:MGI:2443061]	-	25	69	113	70	167	984	3281	2216	81	1217	0.229258	0.677994	1.02663	0.742081	1.83418	6.84135	29.5227	23.4881	0.67043	10.1573	14.136
5330417C22Rik	ENSMUSG00000040412	18.804	43.4784	82.3625	29.7468	100.753	441.202	101.965	124.686	368.026	3241.77	55.0289	855.529	-3.95909	1.56e-06	0.00010493	5330417C22Rik	3	108455694	108536536	-	6304	protein_coding	RIKEN cDNA 5330417C22 gene [Source:MGI Symbol;Acc:MGI:1923930]	-	19	41	84	26	85	588	105	109	412	3599	0.161688	0.373852	0.7082	0.25578	0.86633	3.7937	0.876755	1.07212	3.1645	27.8746	7.35633
1810010D01Rik	ENSMUSG00000109305	3.95875	1.06045	0	5.72053	0	18.0082	64.0924	49.1882	0	34.2281	2.14795	33.1034	-3.94696	0.00049016	0.00785841	1810010D01Rik	7	145205825	145208119	-	1278	protein_coding	RIKEN cDNA 1810010D01 gene [Source:MGI Symbol;Acc:MGI:1916283]	-	4	1	0	5	0	24	66	43	0	38	0.167907	0.0449781	0	0.242632	0	0.763806	2.71843	2.08628	0	1.45176	1.40406
Col11a1	ENSMUSG00000027966	0	9.54404	69.6159	11.4411	22.5212	171.078	352.508	721.808	42.8768	424.249	22.6244	342.504	-3.91799	8.15e-06	0.00038879	Col11a1	3	114030540	114220718	+	12744	protein_coding	collagen, type XI, alpha 1 [Source:MGI Symbol;Acc:MGI:88446]	-	0	9	71	10	19	228	363	631	48	471	0	0.0405947	0.296105	0.0486635	0.0957918	0.727665	1.49936	3.07014	0.182373	1.8045	1.45681
Them5	ENSMUSG00000028148	5.93812	2.1209	15.6881	0	2.37065	50.273	134.011	105.24	13.399	76.563	5.22355	75.8972	-3.83842	7.75e-07	6.03e-05	Them5	3	94342099	94347352	+	1540	protein_coding	thioesterase superfamily member 5 [Source:MGI Symbol;Acc:MGI:1913448]	-	6	2	16	0	2	67	138	92	15	85	0.209012	0.074652	0.552195	0	0.083443	1.76952	4.71697	3.70426	0.471623	2.69489	2.67145
Eomes	ENSMUSG00000032446	3.95875	20.1485	6.86354	4.57643	0	115.553	78.6588	176.162	22.3317	115.295	7.10945	101.6	-3.82923	6.32e-08	8.03e-06	Eomes	9	118478212	118486132	+	4155	protein_coding	eomesodermin [Source:MGI Symbol;Acc:MGI:1201683]	T-box	4	19	7	4	0	154	81	154	25	128	0.0516451	0.262854	0.0895406	0.0597033	0	1.50748	1.02617	2.29818	0.291335	1.50412	1.32546
Gdf7	ENSMUSG00000037660	30.6803	42.4179	90.2065	50.3407	24.8918	775.104	939.051	1069.56	100.939	497.209	47.7075	676.372	-3.82369	2.54e-12	1.62e-09	Gdf7	12	8297918	8301954	-	1423	protein_coding	growth differentiation factor 7 [Source:MGI Symbol;Acc:MGI:95690]	-	31	40	92	44	21	1033	967	935	113	552	1.16868	1.6158	3.43618	1.9176	0.948189	29.5255	35.7706	40.7419	3.84501	18.9399	25.7646
Cacng4	ENSMUSG00000020723	5.93812	12.7254	0.980506	4.57643	0	49.5226	26.2196	178.45	7.14614	79.2652	4.84409	68.1207	-3.80732	1.63e-05	0.00065069	Cacng4	11	107732357	107794557	-	3575	protein_coding	calcium channel, voltage-dependent, gamma subunit 4 [Source:MGI Symbol;Acc:MGI:1859167]	-	6	12	1	4	0	66	27	156	8	88	0.0900359	0.192947	0.0148668	0.0693894	0	0.75088	0.397551	2.70572	0.108352	1.20185	1.03287
Gm49391	ENSMUSG00000114432	18.804	51.962	1.96101	11.4411	21.3359	199.591	88.3698	304.28	91.1133	785.446	21.1008	293.76	-3.80015	2.09e-07	2.11e-05	Gm49391	13	60895350	60936571	-	1378	protein_coding	predicted gene, 49391 [Source:MGI Symbol;Acc:MGI:6121619]	-	19	49	2	10	18	266	91	266	102	872	0.739682	2.04399	0.0771389	0.450049	0.839274	7.85118	3.47614	11.9693	3.58406	30.8965	11.5554
Ppfia2	ENSMUSG00000053825	22.7628	12.7254	8.82455	18.3057	21.3359	129.059	158.289	617.712	33.9442	217.979	16.7909	231.397	-3.78518	1.11e-09	2.78e-07	Ppfia2	10	106470339	106935952	+	10903	protein_coding	protein tyrosine phosphatase, receptor type, f polypeptide (PTPRF), interacting protein (liprin), alpha 2 [Source:MGI Symbol;Acc:MGI:2443834]	-	23	12	9	16	18	172	163	540	38	242	0.113168	0.0632656	0.0438722	0.0910087	0.106074	0.64163	0.786949	3.07102	0.168757	1.08371	1.15041
Lyz1	ENSMUSG00000069515	3.95875	5.30224	2.94152	3.43232	7.11196	39.0178	49.5259	121.255	23.225	66.6548	4.54936	59.9356	-3.72573	3.24e-11	1.28e-08	Lyz1	10	117287797	117292868	-	1263	protein_coding	lysozyme 1 [Source:MGI Symbol;Acc:MGI:96902]	-	4	5	3	3	6	52	51	106	26	74	0.169901	0.227562	0.126244	0.147308	0.305231	1.67457	2.12555	5.204	0.996768	2.86069	2.57232
Pkdcc	ENSMUSG00000024247	231.587	231.178	173.55	164.751	296.332	1307.85	4891.41	5185.35	407.33	2578.82	219.479	2874.15	-3.71102	8.56e-12	4.22e-09	Pkdcc	17	83215292	83225070	+	2712	protein_coding	protein kinase domain containing, cytoplasmic [Source:MGI Symbol;Acc:MGI:2147077]	-	234	218	177	144	250	1743	5037	4533	456	2863	4.62878	4.62061	3.46878	3.29293	5.92285	26.1403	97.7659	103.641	8.14141	51.5435	57.4464
Vit	ENSMUSG00000024076	104.907	78.4732	24.5126	129.284	49.7837	312.893	524.392	2935.27	117.911	1112.41	77.3921	1000.58	-3.69249	1.76e-07	1.83e-05	Vit	17	78508064	78627408	+	3227	protein_coding	vitrin [Source:MGI Symbol;Acc:MGI:1921449]	-	106	74	25	113	42	417	540	2566	132	1235	1.76217	1.31815	0.41175	2.17164	0.83624	5.25581	8.80846	49.3052	1.98061	18.6857	16.8072
Cyp3a57	ENSMUSG00000070419	0	2.1209	9.80506	0	7.11196	60.0274	66.0346	83.5055	5.35961	20.717	3.80758	47.1288	-3.62622	8.06e-05	0.00214679	Cyp3a57	5	145345279	145390926	+	1994	protein_coding	cytochrome P450, family 3, subfamily a, polypeptide 57 [Source:MGI Symbol;Acc:MGI:3646373]	-	0	2	10	0	6	80	68	73	6	23	0	0.057655	0.266543	0	0.193333	1.6318	1.7951	2.27003	0.145697	0.563177	1.28116
Gm27454	ENSMUSG00000099270	7.91749	4.24179	2.94152	0	0	20.2593	29.1329	98.3763	8.93268	31.5259	3.02016	37.6454	-3.60646	2.44e-05	0.00088373	Gm27454	6	52248332	52248535	+	204	misc_RNA	predicted gene, 27454 [Source:MGI Symbol;Acc:MGI:5530836]	-	8	4	3	0	0	27	30	86	10	35	2.10378	1.1271	0.781599	0	0	5.38314	7.74099	26.1398	2.37353	8.37684	10.0029
Meltf	ENSMUSG00000022780	0.989687	1.06045	35.2982	5.72053	5.92663	178.582	87.3987	4.57564	248.328	75.6622	9.7991	118.909	-3.59592	0.00014867	0.00335894	Meltf	16	31878810	31899020	+	4133	protein_coding	melanotransferrin [Source:MGI Symbol;Acc:MGI:1353421]	-	1	1	36	5	5	238	90	4	278	84	0.01298	0.0139081	0.462946	0.0750263	0.0777294	2.34215	1.14626	0.0600108	3.25689	0.992331	1.55953
Gulo	ENSMUSG00000034450	0.989687	5.30224	9.80506	16.0175	17.7799	54.775	152.462	306.568	15.1855	66.6548	9.97887	119.129	-3.58393	2.68e-06	0.0001605	Gulo	14	65986786	66009207	-	2263	protein_coding	gulonolactone (L-) oxidase [Source:MGI Symbol;Acc:MGI:1353434]	-	1	5	10	14	15	73	157	268	17	74	0.0237059	0.127004	0.23486	0.383665	0.42588	1.31202	3.65191	7.34319	0.363738	1.59658	2.85349
Gstm7	ENSMUSG00000004035	74.2265	128.314	259.834	133.86	322.409	355.662	7778.48	1808.52	107.192	931.366	183.729	2196.25	-3.5795	1.54e-05	0.00062619	Gstm7	3	107926334	107931817	-	1601	protein_coding	glutathione S-transferase, mu 7 [Source:MGI Symbol;Acc:MGI:1915562]	-	75	121	265	117	272	474	8010	1581	120	1034	2.5131	4.34437	8.79726	4.53214	10.9159	12.0417	263.358	61.2316	3.62923	31.5335	74.3588
Tigit	ENSMUSG00000071552	2.96906	4.24179	1.96101	0	3.55598	31.5144	19.4219	28.5978	11.6125	55.8459	2.54557	29.3985	-3.52656	1.13e-07	1.29e-05	Tigit	16	43648867	43664146	-	919	protein_coding	T cell immunoreceptor with Ig and ITIM domains [Source:MGI Symbol;Acc:MGI:3642260]	-	3	4	2	0	3	42	20	25	13	62	0.175124	0.250194	0.115666	0	0.209742	1.85882	1.14556	1.68678	0.684939	3.29396	1.73401
Kank4	ENSMUSG00000035407	24.7422	22.2694	9.80506	13.7293	4.7413	79.5363	196.162	310	20.5452	247.704	15.0574	170.789	-3.49866	5.66e-08	7.31e-06	Kank4	4	98754898	98817537	-	4795	protein_coding	KN motif and ankyrin repeat domains 4 [Source:MGI Symbol;Acc:MGI:3043381]	-	25	21	10	12	4	106	202	271	23	275	0.2797	0.251746	0.110842	0.155204	0.0535984	0.899124	2.21752	3.50441	0.232254	2.80018	1.9307
Hdc	ENSMUSG00000027360	76.2059	180.276	148.056	68.6464	371.007	892.158	2104.37	4767.82	163.468	1539.37	168.838	1893.44	-3.48761	4.22e-07	3.64e-05	Hdc	2	126593667	126619299	-	6389	protein_coding	histidine decarboxylase [Source:MGI Symbol;Acc:MGI:96062]	-	77	170	151	60	313	1189	2167	4168	183	1709	0.646544	1.5295	1.25614	0.582408	3.14769	7.56922	17.8538	40.451	1.38689	13.0603	16.0642
Stra6	ENSMUSG00000032327	0.989687	46.6597	289.249	120.131	149.351	902.662	3088.09	1641.51	30.3711	1043.96	121.276	1341.32	-3.46724	0.00233375	0.0241864	Stra6	9	58063788	58153996	+	5829	protein_coding	stimulated by retinoic acid gene 6 [Source:MGI Symbol;Acc:MGI:107742]	-	1	44	295	105	126	1203	3180	1435	34	1159	0.00920336	0.433901	2.68981	1.11713	1.38886	8.3941	28.7169	15.2649	0.282429	9.70805	12.4733
Ctla2a	ENSMUSG00000044258	2081.31	15413.6	452.994	2067.4	1614.41	14689.5	11751.2	55832	11324.8	143270	4325.95	47373.5	-3.45299	8.18e-05	0.00217187	Ctla2a	13	60934155	60936625	-	2108	protein_coding	cytotoxic T lymphocyte-associated protein 2 alpha [Source:MGI Symbol;Acc:MGI:88554]	-	2103	14535	462	1807	1362	19577	12101	48808	12678	159058	53.5191	396.348	11.6483	53.1614	41.5133	377.727	302.173	1435.67	291.209	3684.07	1218.17
Tenm3	ENSMUSG00000031561	89.0718	125.133	64.7134	106.402	71.1196	727.082	1000.23	1511.11	263.514	1477.21	91.2879	995.829	-3.44733	8.13e-16	1.26e-12	Tenm3	8	48227682	48843951	-	10237	protein_coding	teneurin transmembrane protein 3 [Source:MGI Symbol;Acc:MGI:1345183]	-	90	118	66	93	60	969	1030	1321	295	1640	0.47164	0.662585	0.342661	0.563403	0.376582	3.84994	5.29626	8.00138	1.39532	7.82193	5.27297
Has2	ENSMUSG00000022367	69.2781	29.6926	16.6686	8.00875	8.29728	382.675	128.185	396.937	82.1806	450.37	26.3891	288.07	-3.4435	7.21e-08	8.85e-06	Has2	15	56665627	56694539	-	4237	protein_coding	hyaluronan synthase 2 [Source:MGI Symbol;Acc:MGI:107821]	-	70	28	17	7	7	510	132	347	92	500	0.886298	0.379867	0.213247	0.102459	0.10615	4.89569	1.63991	5.07815	1.05137	5.76175	3.68537
Dleu7	ENSMUSG00000048281	5.93812	25.4508	38.2397	4.57643	32.0038	154.571	280.647	339.741	11.6125	369.304	21.2418	231.175	-3.44334	4.06e-06	0.00022552	Dleu7	14	62276231	62293047	-	1536	protein_coding	deleted in lymphocytic leukemia, 7 [Source:MGI Symbol;Acc:MGI:2447771]	-	6	24	39	4	27	206	289	297	13	410	0.209556	0.898157	1.34948	0.161502	1.12941	5.45479	9.90403	11.9895	0.409804	13.0327	8.15816
D630045J12Rik	ENSMUSG00000063455	162.309	123.012	90.2065	120.131	138.683	505.731	1375.07	2524.61	189.373	1993.34	126.868	1317.63	-3.3764	8.68e-10	2.24e-07	D630045J12Rik	6	38123174	38254009	-	13450	protein_coding	RIKEN cDNA D630045J12 gene [Source:MGI Symbol;Acc:MGI:2669829]	-	164	116	92	105	117	674	1416	2207	212	2213	0.654127	0.495756	0.363545	0.484146	0.558913	2.03817	5.54174	10.1745	0.763199	8.03344	5.31022
Tex15	ENSMUSG00000009628	56.4121	30.753	38.2397	40.0437	52.1543	289.632	649.664	873.948	92.8998	347.686	43.5206	450.766	-3.37204	1.32e-11	5.97e-09	Tex15	8	33516738	33585582	+	9622	protein_coding	testis expressed gene 15 [Source:MGI Symbol;Acc:MGI:1934816]	-	57	29	39	35	44	386	669	764	104	386	0.317797	0.173247	0.215423	0.225586	0.293811	1.63164	3.65987	4.92337	0.52335	1.95868	2.53938
[truncated: 576 more rows]

## Sheet: S1C_TGvsWT_UP_enrich
GroupID	Category	Term	Description	LogP	Log(q-value)	InTerm_InList	Genes	Symbols							GO	Category	Description	Count	%	Log10(P)	Log10(q)
[truncated: 200 more rows]

## Sheet: S1D_TGvsWT_DOWN_enrich
GroupID	Category	Term	Description	LogP	Log(q-value)	InTerm_InList	Genes	Symbols							GO	Category	Description	Count	%	Log10(P)	Log10(q)
[truncated: 284 more rows]

## Sheet: S1E_TGvsWT_UP_Xiang19UP_enrich
GroupID	Category	Term	Description	LogP	Log(q-value)	InTerm_InList	Genes	Symbols							GO	Category	Description	Count	%	Log10(P)	Log10(q)
[truncated: 172 more rows]

[truncated: 2 more sheets: S1F_input_for_GSEA, S1G_GSEA_output_summary]
